# Supplementary material for: Structural complexities and sodium-ion diffusion in the intercalates NaxTiS2: move it, change it, re-diffract it
Source: RSC Adv. 2019 Sep 3;9(48):27780–8. doi: 10.1039/c9ra05690d (PMC9070861; doi:10.1039/c9ra05690d)
Supplement: RA-009-C9RA05690D-s002 [file RA-009-C9RA05690D-s002.cif]

# Electronic Supplementary Material (ESI) for RSC Advances.
# This journal is © The Royal Society of Chemistry 2019

####################################################################### 
# 
# This file contains crystal structure data downloaded from the 
# Cambridge Structural Database (CSD) hosted by the Cambridge 
# Crystallographic Data Centre (CCDC).
# 
# Full information about CCDC data access policies and citation 
# guidelines are available at http://www.ccdc.cam.ac.uk/access/V1 
# 
# Audit and citation data items may have been added by the CCDC. 
# Please retain this information to preserve the provenance of 
# this file and to allow appropriate attribution of the data. 
# 
#######################################################################

data_nd-300C
_database_code_depnum_ccdc_archive 'CCDC 1942255'
loop_
_audit_author_name
_audit_author_address
'Dennis Wiedemann'
;Technische Universitaet Berlin
Germany
;
_audit_update_record             
;
2019-07-22 deposited with the CCDC.	2019-08-26 downloaded from the CCDC.
;
#=======================================================================

# CHEMICAL DATA

_chemical_name_systematic        
;
sodium titanium disulfide, sodium deficient
;

_chemical_formula_iupac          'Na0.5 Ti S2'
_chemical_formula_sum            'Na0.5 S2 Ti'
_chemical_formula_weight         123.5
_chemical_compound_source        synthetic
_chemical_absolute_configuration .

#=======================================================================

# POWDER SPECIMEN AND CRYSTAL DATA

_symmetry_cell_setting           trigonal
_symmetry_space_group_name_H-M   'R -3 m'
_symmetry_space_group_name_Hall  '-R 3 2"'
_symmetry_Int_Tables_number      166

loop_
_space_group_symop_id
_space_group_symop_operation_xyz
1 x,y,z
2 -y,x-y,z
3 -x+y,-x,z
4 y,x,-z
5 x-y,-y,-z
6 -x,-x+y,-z
7 -x,-y,-z
8 y,-x+y,-z
9 x-y,x,-z
10 -y,-x,z
11 -x+y,y,z
12 x,x-y,z
13 x+2/3,y+1/3,z+1/3
14 -y+2/3,x-y+1/3,z+1/3
15 -x+y+2/3,-x+1/3,z+1/3
16 y+2/3,x+1/3,-z+1/3
17 x-y+2/3,-y+1/3,-z+1/3
18 -x+2/3,-x+y+1/3,-z+1/3
19 -x+2/3,-y+1/3,-z+1/3
20 y+2/3,-x+y+1/3,-z+1/3
21 x-y+2/3,x+1/3,-z+1/3
22 -y+2/3,-x+1/3,z+1/3
23 -x+y+2/3,y+1/3,z+1/3
24 x+2/3,x-y+1/3,z+1/3
25 x+1/3,y+2/3,z+2/3
26 -y+1/3,x-y+2/3,z+2/3
27 -x+y+1/3,-x+2/3,z+2/3
28 y+1/3,x+2/3,-z+2/3
29 x-y+1/3,-y+2/3,-z+2/3
30 -x+1/3,-x+y+2/3,-z+2/3
31 -x+1/3,-y+2/3,-z+2/3
32 y+1/3,-x+y+2/3,-z+2/3
33 x-y+1/3,x+2/3,-z+2/3
34 -y+1/3,-x+2/3,z+2/3
35 -x+y+1/3,y+2/3,z+2/3
36 x+1/3,x-y+2/3,z+2/3

_cell_length_a                   3.45878(5)
_cell_length_b                   3.45878(5)
_cell_length_c                   21.2010(5)
_cell_angle_alpha                90
_cell_angle_beta                 90
_cell_angle_gamma                120
_cell_volume                     219.651(9)

_cell_formula_units_Z            3
_cell_measurement_temperature    573.15

_exptl_crystal_density_diffrn    2.8008
_exptl_crystal_density_meas      ?
_exptl_crystal_density_method    'not measured'
_exptl_crystal_F_000             37.799

_pd_spec_mount_mode              transmission
_pd_spec_mounting                'compacted powder in vanadium can'
_pd_spec_orientation             horizontal
_pd_spec_preparation             'grinding in an agate mortar'
_pd_spec_shape                   cylinder
_pd_spec_size_axial              49.8
_pd_spec_size_equat              13.9
_pd_char_colour                  grey-black

_exptl_absorpt_coefficient_mu    0.014
_pd_char_atten_coef_mu_calc      0.008
_exptl_absorpt_correction_type   cylinder
_exptl_absorpt_process_details   
;
correction for a cylindrical sample with \mR = 0.042 as implemented in
 JANA2006 (Pet\<r\'i\<cek et al., 2014)
;

#=======================================================================

# EXPERIMENTAL DATA

_pd_instr_location               
;
D2B, high-resolution two-axis diffractometer, Institut Laue-Langevin
 (Grenoble, France)
;

_diffrn_measurement_device       'two-axis diffractometer'
_diffrn_measurement_device_type  D2B
_diffrn_measurement_method       'profile data from 2\q scans'
_diffrn_measurement_device_details 'Hewat (1986)'

_diffrn_source                   'nuclear reactor'
_diffrn_source_type              'ILL, beam tube H11'
_diffrn_radiation_probe          neutron
_diffrn_radiation_type           neutron
_diffrn_radiation_wavelength     1.594

_pd_instr_geometry               Debye-Scherrer
_pd_instr_soller_eq_src/mono     0.166667
_pd_instr_dist_src/mono          3000
_pd_instr_monochr_pre_spec       'Ge 335'
_diffrn_radiation_monochromator  'Ge 335'
_pd_instr_2theta_monochr_pre     135
_pd_instr_slit_ax_mono/spec      2985
_pd_instr_slit_eq_mono/spec      500
_pd_instr_beam_size_ax           50
_pd_instr_beam_size_eq           20
_pd_instr_soller_eq_spec/detc    0.083333

_diffrn_detector                 '^3^He counter'
_diffrn_detector_details         
;
array of 128 counting tubes (Suard & Hewat, 2001)
;
_pd_meas_scan_method             step
_pd_meas_number_of_points        3199
_pd_meas_2theta_range_min        0.050
_pd_meas_2theta_range_max        159.950
_pd_meas_2theta_range_inc        0.05

_diffrn_ambient_temperature      573.15
_diffrn_ambient_environment      vacuum

#=======================================================================

# REFINEMENT DATA

_pd_proc_ls_special_details      
;
zero-point correction: -0.1100(18)\%
;
_pd_proc_ls_profile_function     
;
pseudo-Voigt profile according to Thompson, Cox & Hastings (1987):
 G~U~ = 46.3(16), G~V~ = -277.8544, G~W~ = 325(4), L~X~ = 12.5(2), L~Y~ = 0;
asymmetry correction according to Howard (1982): P = 16.3(3)
;
_pd_proc_ls_background_function  
;
manual background (visual estimation, unrefined) interpolated by 10 Legendre
 polynomials [1st: 0.1(2), 2nd: -0.9(4), 3rd: -1.0(5), 4th: -0.7(6),
 5th: -2.0(7), 6th: 2.3(7), 7th: 2.5(8), 8th: 2.8(8), 9th: 4.1(8),
 10th: 4.5(8)]
;
_pd_proc_ls_pref_orient_corr     none
_pd_proc_ls_prof_R_factor        0.0195
_pd_proc_ls_prof_wR_factor       0.0257
_pd_proc_ls_prof_wR_expected     0.0176

_reflns_threshold_expression     I>3\s(I)
_reflns_number_gt                74
_reflns_number_total             79

_pd_calc_method                  'Rietveld refinement'
_refine_ls_structure_factor_coef Inet
_refine_ls_matrix_type           fullcycle
_refine_ls_R_factor_gt           0.0297
_refine_ls_wR_factor_gt          0.0349
_refine_ls_R_factor_all          0.0320
_refine_ls_wR_factor_all         0.0351
_refine_ls_R_I_factor            0.0462
_refine_ls_goodness_of_fit_all   1.46
_refine_ls_number_parameters     26
_refine_ls_number_restraints     0
_refine_ls_number_constraints    0
_refine_ls_weighting_scheme      sigma
_refine_ls_weighting_details     w=1/[\s^2^(I)+(0.01*I)^2^]
_refine_ls_hydrogen_treatment    .
_refine_ls_shift/su_max          0.0085
_refine_ls_shift/su_mean         0.0025
_refine_diff_density_max         0.13
_refine_diff_density_min         -0.14
_refine_ls_extinction_method     none

_pd_proc_2theta_range_min        7.55
_pd_proc_2theta_range_max        159.45
_pd_proc_2theta_range_inc        0.05
_pd_proc_wavelength              1.594

loop_
_pd_proc_info_excluded_regions
'from 0.05 to 7.50\%: steep noisy onset'
'from 159.50 to 160.11\%: cut-off reflection'

loop_
_atom_type_symbol
_atom_type_scat_length_neutron
_atom_type_scat_source
Na 3.630 International_Tables_Vol_C
S 2.847 International_Tables_Vol_C
Ti -3.438 International_Tables_Vol_C

_computing_data_collection       'NOMAD 3.0.16 (Institut Laue-Langevin, 2016)'
_computing_cell_refinement       "JANA2006 (Pet\<r\'i\<cek et al., 2014)"
_computing_data_reduction        'Lamp 8.5 (Richard et al., 1996)'
_computing_structure_solution    .
_computing_structure_refinement  "JANA2006 (Pet\<r\'i\<cek et al., 2014)"
_computing_molecular_graphics    'Diamond 4.5 (Brandenbrug, 2019)'
_computing_publication_material  "JANA2006 (Pet\<r\'i\<cek et al., 2014)"

#=======================================================================

# ATOMIC COORDINATES AND DISPLACEMENT PARAMETERS

loop_
_atom_site_label
_atom_site_type_symbol
_atom_site_fract_x
_atom_site_fract_y
_atom_site_fract_z
_atom_site_adp_type
_atom_site_U_iso_or_equiv
_atom_site_site_symmetry_multiplicity
_atom_site_occupancy
_atom_site_calc_flag
_atom_site_refinement_flags
_atom_site_disorder_assembly
_atom_site_disorder_group
Ti1 Ti 0 0 0 Uani 0.0167(8) 3 1 d . . .
Na1 Na 0 0 0.166667 Uani 0.077(2) 6 0.25 d . . .
S1 S 0 0 0.40012(6) Uani 0.0147(6) 6 1 d . . .

loop_
_atom_site_aniso_label
_atom_site_aniso_type_symbol
_atom_site_aniso_U_11
_atom_site_aniso_U_22
_atom_site_aniso_U_33
_atom_site_aniso_U_12
_atom_site_aniso_U_13
_atom_site_aniso_U_23
Ti1 Ti 0.0173(7) 0.0173(7) 0.015(2) 0.0087(3) 0 0
Na1 Na 0.101(3) 0.101(3) 0.028(3) 0.0506(16) 0 0
S1 S 0.0115(5) 0.0115(5) 0.0212(16) 0.0057(2) 0 0

#=======================================================================

# MOLECULAR GEOMETRY

loop_
_geom_bond_atom_site_label_1
_geom_bond_atom_site_label_2
_geom_bond_site_symmetry_1
_geom_bond_site_symmetry_2
_geom_bond_distance
_geom_bond_publ_flag
Ti1 S1 . 25_444 2.4480(8) ?
Ti1 S1 . 25_544 2.4480(8) ?
Ti1 S1 . 25_554 2.4480(8) ?
Ti1 S1 . 16_445 2.4480(8) ?
Ti1 S1 . 16_455 2.4480(8) ?
Ti1 S1 . 16_555 2.4480(8) ?
Na1 S1 . 25_444 2.9106(10) ?
Na1 S1 . 25_544 2.9106(10) ?
Na1 S1 . 25_554 2.9106(10) ?
Na1 S1 . 28_445 2.9106(10) ?
Na1 S1 . 28_545 2.9106(10) ?
Na1 S1 . 28_555 2.9106(10) ?

loop_
_geom_angle_atom_site_label_1
_geom_angle_atom_site_label_2
_geom_angle_atom_site_label_3
_geom_angle_site_symmetry_1
_geom_angle_site_symmetry_2
_geom_angle_site_symmetry_3
_geom_angle
_geom_angle_publ_flag
S1 Ti1 S1 25_444 . 25_544 89.89(3) ?
S1 Ti1 S1 25_444 . 25_554 89.89(3) ?
S1 Ti1 S1 25_444 . 16_445 90.11(3) ?
S1 Ti1 S1 25_444 . 16_455 90.11(3) ?
S1 Ti1 S1 25_444 . 16_555 180 ?
S1 Ti1 S1 25_544 . 25_554 89.89(3) ?
S1 Ti1 S1 25_544 . 16_445 90.11(3) ?
S1 Ti1 S1 25_544 . 16_455 180 ?
S1 Ti1 S1 25_544 . 16_555 90.11(3) ?
S1 Ti1 S1 25_554 . 16_445 180 ?
S1 Ti1 S1 25_554 . 16_455 90.11(3) ?
S1 Ti1 S1 25_554 . 16_555 90.11(3) ?
S1 Ti1 S1 16_445 . 16_455 89.89(3) ?
S1 Ti1 S1 16_445 . 16_555 89.89(3) ?
S1 Ti1 S1 16_455 . 16_555 89.89(3) ?
S1 Na1 S1 25_444 . 25_544 72.91(2) ?
S1 Na1 S1 25_444 . 25_554 72.91(2) ?
S1 Na1 S1 25_444 . 28_445 93.36(3) ?
S1 Na1 S1 25_444 . 28_545 139.875(10) ?
S1 Na1 S1 25_444 . 28_555 139.875(10) ?
S1 Na1 S1 25_544 . 25_554 72.91(2) ?
S1 Na1 S1 25_544 . 28_445 139.875(10) ?
S1 Na1 S1 25_544 . 28_545 93.36(3) ?
S1 Na1 S1 25_544 . 28_555 139.875(10) ?
S1 Na1 S1 25_554 . 28_445 139.875(10) ?
S1 Na1 S1 25_554 . 28_545 139.875(10) ?
S1 Na1 S1 25_554 . 28_555 93.36(3) ?
S1 Na1 S1 28_445 . 28_545 72.91(2) ?
S1 Na1 S1 28_445 . 28_555 72.91(2) ?
S1 Na1 S1 28_545 . 28_555 72.91(2) ?

#=======================================================================

# POWDER PROFILE

loop_
_pd_proc_point_id
_pd_proc_2theta_corrected
_pd_proc_d_spacing
_pd_proc_intensity_net
_pd_calc_intensity_net
_pd_proc_ls_weight
1 7.4400 12.284096 520.51 508.80 7.46
2 7.4900 12.202209 507.05 507.35 7.35
3 7.5400 12.121408 514.19 505.90 7.37
4 7.5900 12.041672 513.72 504.44 7.38
5 7.6400 11.962981 504.43 502.98 7.32
6 7.6900 11.885313 502.37 501.52 7.28
7 7.7400 11.808650 514.22 500.07 7.35
8 7.7900 11.732972 511.46 498.61 7.34
9 7.8400 11.658259 498.13 497.14 7.27
10 7.8900 11.584496 486.40 495.68 7.14
11 7.9400 11.511662 492.50 494.22 7.15
12 7.9900 11.439739 488.58 492.76 7.12
13 8.0400 11.368713 486.79 491.29 7.11
14 8.0900 11.298564 496.65 489.83 7.19
15 8.1400 11.229278 494.71 488.36 7.17
16 8.1900 11.160840 495.23 486.89 7.16
17 8.2400 11.093231 484.39 485.42 7.11
18 8.2900 11.026440 486.61 483.96 7.08
19 8.3400 10.960449 470.20 482.26 6.97
20 8.3900 10.895247 471.49 480.23 6.97
21 8.4400 10.830818 476.42 478.20 7.02
22 8.4900 10.767148 479.16 476.16 7.07
23 8.5400 10.704224 467.01 474.13 6.92
24 8.5900 10.642033 463.61 472.09 6.91
25 8.6400 10.580563 456.34 470.05 6.86
26 8.6900 10.519801 462.22 468.02 6.91
27 8.7400 10.459735 458.23 465.98 6.88
28 8.7900 10.400352 464.25 463.94 6.88
29 8.8400 10.341642 458.59 461.90 6.86
30 8.8900 10.283594 453.35 459.86 6.86
31 8.9400 10.226195 452.74 457.83 6.81
32 8.9900 10.169436 453.23 455.79 6.83
33 9.0400 10.113305 460.02 453.74 6.85
34 9.0900 10.057791 451.31 451.70 6.84
35 9.1400 10.002887 450.87 449.66 6.80
36 9.1900 9.948580 452.10 448.46 6.83
37 9.2400 9.894861 445.04 447.25 6.76
38 9.2900 9.841722 443.71 446.04 6.72
39 9.3400 9.789151 451.99 444.83 6.82
40 9.3900 9.737142 447.94 443.63 6.80
41 9.4400 9.685683 440.96 442.42 6.75
42 9.4900 9.634768 439.79 441.21 6.69
43 9.5400 9.584387 439.23 440.00 6.69
44 9.5900 9.534533 435.04 438.80 6.73
45 9.6400 9.485195 441.66 437.59 6.75
46 9.6900 9.436368 446.58 436.38 6.73
47 9.7400 9.388042 443.79 435.17 6.74
48 9.7900 9.340212 442.78 433.97 6.70
49 9.8400 9.292867 435.94 432.76 6.65
50 9.8900 9.246001 433.10 431.56 6.62
51 9.9400 9.199609 432.40 430.35 6.62
52 9.9900 9.153680 427.14 429.15 6.58
53 10.0400 9.108210 422.34 427.94 6.54
54 10.0900 9.063190 421.65 426.74 6.54
55 10.1400 9.018616 426.82 425.54 6.58
56 10.1900 8.974480 423.20 424.34 6.55
57 10.2400 8.930775 420.66 423.14 6.53
58 10.2900 8.887495 417.29 421.94 6.52
59 10.3400 8.844635 411.70 420.74 6.49
60 10.3900 8.802187 418.21 419.55 6.51
61 10.4400 8.760147 423.02 418.36 6.56
62 10.4900 8.718509 419.34 417.70 6.52
63 10.5400 8.677265 417.66 417.05 6.50
64 10.5900 8.636412 411.52 416.41 6.45
65 10.6400 8.595943 410.70 415.77 6.45
66 10.6900 8.555854 417.57 415.13 6.49
67 10.7400 8.516137 423.58 414.49 6.54
68 10.7900 8.476790 425.35 413.86 6.56
69 10.8400 8.437807 417.76 413.24 6.53
70 10.8900 8.399181 413.95 412.62 6.49
71 10.9400 8.360910 415.87 412.01 6.48
72 10.9900 8.322988 423.45 411.41 6.54
73 11.0400 8.285409 414.58 410.82 6.47
74 11.0900 8.248169 404.11 410.24 6.40
75 11.1400 8.211264 413.65 409.67 6.48
76 11.1900 8.174690 412.51 409.11 6.47
77 11.2400 8.138442 406.62 408.57 6.41
78 11.2900 8.102515 403.40 408.02 6.42
79 11.3400 8.066905 406.42 407.49 6.44
80 11.3900 8.031609 411.04 406.98 6.45
81 11.4400 7.996622 412.36 406.51 6.47
82 11.4900 7.961940 406.11 406.07 6.42
83 11.5400 7.927559 409.80 405.69 6.44
84 11.5900 7.893475 416.66 405.38 6.49
85 11.6400 7.859684 409.98 405.19 6.44
86 11.6900 7.826183 402.57 405.18 6.39
87 11.7400 7.792967 408.21 405.44 6.43
88 11.7900 7.760034 418.79 406.11 6.51
89 11.8400 7.727379 422.91 407.38 6.57
90 11.8900 7.695000 424.01 409.52 6.54
91 11.9400 7.662893 426.74 412.82 6.59
92 11.9900 7.631053 422.05 417.61 6.55
93 12.0400 7.599479 416.48 424.25 6.50
94 12.0900 7.568166 425.09 432.99 6.58
95 12.1400 7.537112 427.17 443.98 6.57
96 12.1900 7.506313 434.66 457.13 6.64
97 12.2400 7.475766 445.93 472.14 6.72
98 12.2900 7.445467 456.73 488.62 6.79
99 12.3400 7.415415 461.61 506.08 6.83
100 12.3900 7.385606 467.89 523.91 6.88
101 12.4400 7.356038 481.56 541.26 6.96
102 12.4900 7.326706 499.54 557.56 7.14
103 12.5400 7.297608 525.72 572.89 7.28
104 12.5900 7.268743 539.30 587.70 7.36
105 12.6400 7.240106 550.17 602.01 7.44
106 12.6900 7.211695 564.42 614.97 7.52
107 12.7400 7.183508 585.60 624.96 7.65
108 12.7900 7.155541 601.32 629.82 7.75
109 12.8400 7.127793 599.17 627.51 7.74
110 12.8900 7.100260 595.43 616.67 7.72
111 12.9400 7.072941 589.58 597.11 7.71
112 12.9900 7.045833 573.43 570.28 7.58
113 13.0400 7.018932 557.98 539.14 7.48
114 13.0900 6.992239 532.68 507.17 7.33
115 13.1400 6.965747 508.49 477.28 7.19
116 13.1900 6.939459 492.12 451.35 7.09
117 13.2400 6.913368 471.72 430.24 6.89
118 13.2900 6.887475 464.96 413.98 6.86
119 13.3400 6.861775 444.05 402.04 6.75
120 13.3900 6.836268 429.49 393.57 6.59
121 13.4400 6.810952 418.49 387.69 6.50
122 13.4900 6.785824 404.05 383.59 6.39
123 13.5400 6.760881 403.35 380.65 6.41
124 13.5900 6.736123 406.32 378.43 6.45
125 13.6400 6.711546 394.70 376.64 6.32
126 13.6900 6.687150 392.64 375.11 6.34
127 13.7400 6.662931 383.88 373.75 6.30
128 13.7900 6.638889 388.76 372.49 6.25
129 13.8400 6.615021 379.64 371.31 6.19
130 13.8900 6.591324 363.05 370.19 6.04
131 13.9400 6.567800 361.62 369.11 6.10
132 13.9900 6.544442 369.04 368.07 6.11
133 14.0400 6.521252 375.94 367.06 6.23
134 14.0900 6.498226 371.18 366.08 6.12
135 14.1400 6.475364 371.53 365.12 6.13
136 14.1900 6.452664 365.61 364.19 6.11
137 14.2400 6.430123 368.09 363.27 6.14
138 14.2900 6.407741 360.73 362.36 6.09
139 14.3400 6.385514 355.49 361.47 6.00
140 14.3900 6.363443 350.70 360.59 5.96
141 14.4400 6.341526 355.11 359.72 5.99
142 14.4900 6.319759 352.59 358.86 6.03
143 14.5400 6.298143 365.76 358.01 6.09
144 14.5900 6.276675 370.29 357.16 6.16
145 14.6400 6.255354 350.71 356.32 5.98
146 14.6900 6.234179 349.12 355.49 5.95
147 14.7400 6.213149 352.51 354.94 5.98
148 14.7900 6.192261 349.61 354.39 5.94
149 14.8400 6.171513 360.18 353.85 6.04
150 14.8900 6.150906 356.40 353.31 6.01
151 14.9400 6.130437 352.67 352.78 5.99
152 14.9900 6.110105 361.22 352.25 6.03
153 15.0400 6.089908 348.25 351.72 5.94
154 15.0900 6.069845 342.66 351.19 5.94
155 15.1400 6.049915 344.15 350.67 5.92
156 15.1900 6.030118 347.31 350.15 5.91
157 15.2400 6.010450 349.00 349.63 5.98
158 15.2900 5.990912 354.01 349.11 6.03
159 15.3400 5.971501 353.18 348.60 5.98
160 15.3900 5.952216 347.95 348.08 5.96
161 15.4400 5.933057 343.75 347.57 5.89
162 15.4900 5.914022 342.49 347.06 5.88
163 15.5400 5.895110 340.51 346.55 5.84
164 15.5900 5.876319 343.95 346.04 5.95
165 15.6400 5.857649 343.89 345.53 5.93
166 15.6900 5.839099 348.39 345.02 5.92
167 15.7400 5.820667 345.31 344.52 5.89
168 15.7900 5.802351 343.76 344.01 5.90
169 15.8400 5.784152 339.90 343.51 5.88
170 15.8900 5.766068 334.90 343.00 5.83
171 15.9400 5.748097 338.17 342.56 5.86
172 15.9900 5.730239 340.62 342.23 5.92
173 16.0400 5.712493 335.02 341.89 5.84
174 16.0900 5.694858 332.50 341.56 5.85
175 16.1400 5.677332 339.80 341.22 5.85
176 16.1900 5.659914 337.39 340.89 5.83
177 16.2400 5.642605 335.12 340.55 5.89
178 16.2900 5.625402 341.50 340.22 5.88
179 16.3400 5.608305 345.22 339.89 5.93
180 16.3900 5.591312 341.09 339.56 5.86
181 16.4400 5.574424 342.19 339.23 5.88
182 16.4900 5.557638 343.48 338.89 5.88
183 16.5400 5.540953 337.46 338.56 5.93
184 16.5900 5.524370 342.94 338.23 5.90
185 16.6400 5.507886 342.94 337.90 5.93
186 16.6900 5.491502 339.53 337.62 5.87
187 16.7400 5.475216 338.12 337.29 5.84
188 16.7900 5.459027 346.53 336.96 5.93
189 16.8400 5.442935 341.58 336.63 5.86
190 16.8900 5.426939 337.39 336.30 5.84
191 16.9400 5.411037 338.91 335.97 5.84
192 16.9900 5.395229 340.22 335.64 5.85
193 17.0400 5.379514 339.13 335.31 5.84
194 17.0900 5.363892 334.71 334.99 5.81
195 17.1400 5.348361 336.48 334.66 5.91
196 17.1900 5.332921 338.04 334.33 5.84
197 17.2400 5.317571 335.60 334.00 5.80
198 17.2900 5.302309 335.46 333.67 5.80
199 17.3400 5.287136 335.26 333.35 5.81
200 17.3900 5.272051 332.37 333.02 5.78
201 17.4400 5.257053 341.63 332.69 5.87
202 17.4900 5.242140 332.26 332.37 5.81
203 17.5400 5.227313 338.31 332.04 5.85
204 17.5900 5.212571 331.38 331.71 5.90
205 17.6400 5.197913 337.29 331.39 5.96
206 17.6900 5.183337 335.11 331.06 5.88
207 17.7400 5.168844 326.96 330.73 5.75
208 17.7900 5.154433 332.01 330.41 5.78
209 17.8400 5.140103 332.60 330.08 5.78
210 17.8900 5.125854 330.86 329.76 5.77
211 17.9400 5.111684 327.39 329.43 5.79
212 17.9900 5.097594 333.50 329.10 5.83
213 18.0400 5.083581 330.68 328.78 5.77
214 18.0900 5.069647 324.08 328.45 5.76
215 18.1400 5.055790 327.71 328.13 5.75
216 18.1900 5.042009 329.97 327.80 5.76
217 18.2400 5.028305 328.07 327.48 5.74
218 18.2900 5.014675 321.99 327.15 5.70
219 18.3400 5.001120 327.64 326.83 5.85
220 18.3900 4.987639 335.13 326.51 5.85
221 18.4400 4.974231 325.75 326.19 5.81
222 18.4900 4.960896 324.94 325.87 5.73
223 18.5400 4.947634 319.11 325.56 5.71
224 18.5900 4.934444 316.31 325.24 5.77
225 18.6400 4.921324 330.63 324.93 5.81
226 18.6900 4.908275 330.73 324.61 5.77
227 18.7400 4.895296 320.89 324.30 5.72
228 18.7900 4.882386 320.60 323.98 5.69
229 18.8400 4.869545 326.26 323.67 5.78
230 18.8900 4.856772 320.44 323.35 5.74
231 18.9400 4.844067 316.72 323.04 5.72
232 18.9900 4.831429 327.98 322.72 5.74
233 19.0400 4.818858 322.12 322.41 5.79
234 19.0900 4.806354 325.54 322.09 5.74
235 19.1400 4.793914 321.99 321.78 5.70
236 19.1900 4.781540 313.24 321.46 5.67
237 19.2400 4.769230 317.99 321.15 5.66
238 19.2900 4.756985 321.38 320.83 5.77
239 19.3400 4.744803 311.74 320.52 5.64
240 19.3900 4.732685 315.05 320.20 5.66
241 19.4400 4.720628 310.11 319.89 5.62
242 19.4900 4.708635 329.93 319.58 5.76
243 19.5400 4.696702 326.86 319.26 5.74
244 19.5900 4.684832 319.04 318.95 5.74
245 19.6400 4.673021 325.38 318.64 5.73
246 19.6900 4.661272 324.85 318.32 5.72
247 19.7400 4.649581 322.89 318.01 5.72
248 19.7900 4.637950 317.20 317.70 5.74
249 19.8400 4.626379 317.45 317.38 5.68
250 19.8900 4.614866 320.60 317.07 5.69
251 19.9400 4.603410 328.07 316.78 5.75
252 19.9900 4.592013 319.00 316.57 5.72
253 20.0400 4.580672 313.28 316.35 5.64
254 20.0900 4.569388 318.05 316.13 5.69
255 20.1400 4.558161 308.37 315.92 5.62
256 20.1900 4.546989 311.23 315.70 5.65
257 20.2400 4.535873 315.76 315.49 5.66
258 20.2900 4.524812 317.19 315.27 5.73
259 20.3400 4.513806 324.70 315.05 5.76
260 20.3900 4.502854 316.90 314.84 5.70
261 20.4400 4.491956 310.93 314.62 5.63
262 20.4900 4.481111 310.22 314.41 5.63
263 20.5400 4.470320 307.33 314.20 5.57
264 20.5900 4.459580 313.64 313.98 5.65
265 20.6400 4.448895 304.96 313.77 5.59
266 20.6900 4.438259 317.77 313.55 5.67
267 20.7400 4.427676 316.96 313.34 5.65
268 20.7900 4.417144 309.44 313.12 5.60
269 20.8400 4.406663 309.44 312.91 5.59
270 20.8900 4.396233 317.09 312.69 5.66
271 20.9400 4.385852 309.18 312.48 5.61
272 20.9900 4.375521 301.97 312.27 5.54
273 21.0400 4.365240 304.89 312.05 5.62
274 21.0900 4.355008 306.61 311.84 5.58
275 21.1400 4.344824 319.21 311.63 5.67
276 21.1900 4.334689 305.13 311.41 5.58
277 21.2400 4.324601 310.74 311.20 5.61
278 21.2900 4.314561 311.95 310.99 5.61
279 21.3400 4.304569 314.93 310.84 5.63
280 21.3900 4.294624 313.26 310.77 5.64
281 21.4400 4.284725 319.25 310.71 5.68
282 21.4900 4.274873 314.34 310.65 5.66
283 21.5400 4.265066 306.47 310.59 5.56
284 21.5900 4.255306 309.12 310.53 5.63
285 21.6400 4.245591 311.46 310.47 5.60
286 21.6900 4.235920 313.27 310.40 5.65
287 21.7400 4.226295 309.58 310.34 5.62
288 21.7900 4.216713 309.85 310.28 5.61
289 21.8400 4.207177 318.43 310.22 5.68
290 21.8900 4.197684 315.49 310.16 5.64
291 21.9400 4.188234 306.81 310.10 5.57
292 21.9900 4.178828 314.71 310.05 5.67
293 22.0400 4.169465 316.34 310.13 5.67
294 22.0900 4.160144 312.13 310.07 5.61
295 22.1400 4.150866 312.19 310.02 5.65
296 22.1900 4.141629 304.61 309.96 5.60
297 22.2400 4.132435 307.03 309.90 5.58
298 22.2900 4.123282 317.37 309.85 5.66
299 22.3400 4.114171 315.20 309.79 5.66
300 22.3900 4.105100 310.46 309.74 5.63
301 22.4400 4.096070 313.24 309.63 5.66
302 22.4900 4.087080 306.30 309.58 5.66
303 22.5400 4.078131 307.08 309.52 5.58
304 22.5900 4.069221 309.11 309.47 5.61
305 22.6400 4.060351 305.00 309.42 5.59
306 22.6900 4.051520 305.11 309.37 5.57
307 22.7400 4.042729 308.61 309.32 5.58
308 22.7900 4.033977 306.48 309.27 5.56
309 22.8400 4.025262 308.40 309.22 5.58
310 22.8900 4.016587 310.78 309.17 5.59
311 22.9400 4.007949 310.56 309.12 5.60
312 22.9900 3.999349 306.47 309.09 5.60
313 23.0400 3.990787 303.72 309.05 5.56
314 23.0900 3.982262 308.11 309.00 5.59
315 23.1400 3.973774 312.59 308.90 5.64
316 23.1900 3.965323 306.05 308.80 5.57
317 23.2400 3.956909 317.80 308.69 5.66
318 23.2900 3.948531 304.89 308.59 5.59
319 23.3400 3.940189 302.74 308.49 5.64
320 23.3900 3.931883 306.90 308.40 5.59
321 23.4400 3.923613 305.72 308.30 5.57
322 23.4900 3.915378 302.31 308.21 5.52
323 23.5400 3.907179 305.79 308.12 5.59
324 23.5900 3.899014 301.98 308.02 5.57
325 23.6400 3.890885 300.71 307.94 5.56
326 23.6900 3.882790 301.39 307.85 5.53
327 23.7400 3.874729 300.86 307.77 5.55
328 23.7900 3.866702 302.93 307.68 5.56
329 23.8400 3.858709 305.44 307.61 5.54
330 23.8900 3.850751 306.30 307.53 5.56
331 23.9400 3.842825 302.40 307.46 5.56
332 23.9900 3.834933 304.44 307.39 5.56
333 24.0400 3.827074 320.68 307.33 5.67
334 24.0900 3.819247 313.88 307.27 5.66
335 24.1400 3.811454 306.89 307.21 5.63
336 24.1900 3.803692 308.32 307.16 5.56
337 24.2400 3.795964 309.16 307.12 5.66
338 24.2900 3.788267 304.95 307.08 5.54
339 24.3400 3.780602 305.81 307.06 5.58
340 24.3900 3.772969 303.42 307.04 5.56
341 24.4400 3.765367 307.09 307.03 5.67
342 24.4900 3.757796 309.35 307.03 5.64
343 24.5400 3.750257 307.78 307.05 5.68
344 24.5900 3.742748 305.62 307.08 5.57
345 24.6400 3.735271 305.96 307.12 5.56
346 24.6900 3.727823 305.15 307.19 5.56
347 24.7400 3.720406 307.85 307.28 5.57
348 24.7900 3.713020 317.00 307.40 5.64
349 24.8400 3.705663 317.61 307.55 5.74
350 24.8900 3.698336 308.57 307.73 5.66
351 24.9400 3.691038 315.44 307.97 5.66
352 24.9900 3.683770 313.65 308.27 5.66
353 25.0400 3.676532 315.85 308.65 5.69
354 25.0900 3.669322 320.89 309.15 5.72
355 25.1400 3.662142 310.17 309.86 5.68
356 25.1900 3.654989 313.26 310.87 5.63
357 25.2400 3.647866 327.54 312.37 5.74
358 25.2900 3.640771 327.34 314.65 5.74
359 25.3400 3.633704 324.19 318.08 5.74
360 25.3900 3.626666 330.39 323.16 5.77
361 25.4400 3.619655 341.08 330.48 5.86
362 25.4900 3.612672 344.21 340.70 5.97
363 25.5400 3.605717 352.14 354.48 5.95
364 25.5900 3.598789 370.48 372.35 6.11
365 25.6400 3.591888 399.88 394.58 6.34
366 25.6900 3.585014 421.02 420.85 6.50
367 25.7400 3.578168 441.62 450.21 6.66
368 25.7900 3.571348 482.90 481.15 6.96
369 25.8400 3.564554 513.11 511.67 7.18
370 25.8900 3.557788 530.12 538.61 7.29
371 25.9400 3.551047 557.67 557.41 7.49
372 25.9900 3.544333 570.18 563.15 7.59
373 26.0400 3.537644 562.35 553.16 7.52
374 26.0900 3.530982 534.73 528.97 7.34
375 26.1400 3.524345 514.19 495.34 7.20
376 26.1900 3.517734 494.51 457.96 7.04
377 26.2400 3.511148 457.24 421.70 6.78
378 26.2900 3.504588 415.81 389.87 6.46
379 26.3400 3.498052 392.40 364.13 6.30
380 26.3900 3.491542 368.05 344.74 6.17
381 26.4400 3.485056 348.80 331.01 5.99
382 26.4900 3.478596 338.35 321.77 5.89
383 26.5400 3.472159 340.03 315.78 5.87
384 26.5900 3.465748 326.11 311.96 5.73
385 26.6400 3.459360 310.89 309.66 5.61
386 26.6900 3.452997 312.87 307.99 5.67
387 26.7400 3.446657 306.50 306.80 5.59
388 26.7900 3.440342 311.92 305.89 5.62
389 26.8400 3.434050 306.17 305.15 5.62
390 26.8900 3.427782 309.20 304.52 5.58
391 26.9400 3.421538 303.82 303.98 5.60
392 26.9900 3.415317 297.07 303.50 5.62
393 27.0400 3.409118 302.43 303.07 5.54
394 27.0900 3.402944 300.76 302.68 5.54
395 27.1400 3.396792 299.14 302.33 5.54
396 27.1900 3.390663 301.24 302.01 5.51
397 27.2400 3.384557 305.66 301.71 5.55
398 27.2900 3.378473 304.13 301.44 5.55
399 27.3400 3.372411 303.11 301.19 5.57
400 27.3900 3.366373 303.48 300.95 5.54
401 27.4400 3.360356 303.23 300.73 5.52
402 27.4900 3.354361 309.46 300.52 5.58
403 27.5400 3.348388 303.23 300.33 5.54
404 27.5900 3.342438 295.19 300.14 5.48
405 27.6400 3.336509 296.44 299.96 5.52
406 27.6900 3.330601 299.76 299.80 5.51
407 27.7400 3.324716 295.25 299.64 5.45
408 27.7900 3.318851 301.07 299.49 5.57
409 27.8400 3.313008 299.36 299.35 5.52
410 27.8900 3.307186 290.85 299.21 5.47
411 27.9400 3.301385 300.29 299.08 5.53
412 27.9900 3.295605 301.53 298.95 5.53
413 28.0400 3.289846 297.20 298.83 5.50
414 28.0900 3.284107 297.24 298.71 5.48
415 28.1400 3.278390 298.04 298.61 5.48
416 28.1900 3.272692 295.69 298.50 5.46
417 28.2400 3.267015 295.67 298.40 5.45
418 28.2900 3.261359 295.80 298.31 5.56
419 28.3400 3.255722 295.13 298.22 5.45
420 28.3900 3.250106 291.66 298.13 5.44
421 28.4400 3.244509 300.53 298.07 5.50
422 28.4900 3.238933 295.80 298.08 5.46
423 28.5400 3.233376 296.68 298.10 5.50
424 28.5900 3.227839 300.39 298.13 5.52
425 28.6400 3.222321 298.15 298.16 5.53
426 28.6900 3.216823 294.89 298.20 5.47
427 28.7400 3.211344 297.62 298.24 5.47
428 28.7900 3.205884 294.35 298.29 5.46
429 28.8400 3.200444 293.29 298.34 5.43
430 28.8900 3.195022 296.38 298.41 5.47
431 28.9400 3.189620 293.37 298.48 5.43
432 28.9900 3.184236 296.13 298.57 5.47
433 29.0400 3.178871 292.77 298.66 5.44
434 29.0900 3.173525 302.88 298.76 5.52
435 29.1400 3.168197 290.14 298.90 5.43
436 29.1900 3.162888 289.51 299.02 5.42
437 29.2400 3.157597 288.83 299.17 5.39
438 29.2900 3.152324 285.88 299.33 5.36
439 29.3400 3.147070 293.19 299.51 5.45
440 29.3900 3.141834 295.17 299.70 5.47
441 29.4400 3.136615 293.66 299.92 5.44
442 29.4900 3.131415 300.99 300.16 5.55
443 29.5400 3.126232 291.77 300.43 5.55
444 29.5900 3.121067 290.44 300.73 5.44
445 29.6400 3.115920 292.80 301.07 5.44
446 29.6900 3.110790 284.44 301.44 5.34
447 29.7400 3.105678 294.21 301.87 5.47
448 29.7900 3.100583 294.04 302.34 5.49
449 29.8400 3.095505 291.32 302.88 5.45
450 29.8900 3.090445 296.32 303.48 5.51
451 29.9400 3.085401 290.94 304.17 5.43
452 29.9900 3.080375 291.71 304.96 5.44
453 30.0400 3.075365 290.80 305.86 5.42
454 30.0900 3.070373 300.91 306.91 5.52
455 30.1400 3.065397 299.04 308.14 5.52
456 30.1900 3.060438 304.25 309.60 5.58
457 30.2400 3.055496 312.74 311.40 5.64
458 30.2900 3.050569 314.50 313.69 5.64
459 30.3400 3.045660 329.73 316.78 5.76
460 30.3900 3.040766 327.11 321.15 5.76
461 30.4400 3.035890 334.93 327.61 5.82
462 30.4900 3.031029 355.22 337.36 6.01
463 30.5400 3.026184 363.86 352.14 6.08
464 30.5900 3.021356 385.11 374.19 6.22
465 30.6400 3.016543 417.16 406.19 6.47
466 30.6900 3.011746 467.80 450.99 6.86
467 30.7400 3.006965 523.01 511.08 7.25
468 30.7900 3.002200 581.32 587.39 7.64
469 30.8400 2.997451 647.42 678.49 8.06
470 30.8900 2.992717 753.65 779.34 8.70
471 30.9400 2.987998 856.20 881.82 9.27
472 30.9900 2.983295 954.78 975.51 9.79
473 31.0400 2.978607 1054.65 1047.30 10.28
474 31.0900 2.973935 1097.04 1081.93 10.49
475 31.1400 2.969278 1066.32 1067.84 10.34
476 31.1900 2.964635 1014.74 1005.54 10.09
477 31.2400 2.960008 927.75 908.34 9.65
478 31.2900 2.955396 832.22 795.02 9.14
479 31.3400 2.950799 712.69 682.43 8.46
480 31.3900 2.946217 598.89 582.44 7.77
481 31.4400 2.941649 529.19 501.35 7.30
482 31.4900 2.937096 462.25 440.86 6.81
483 31.5400 2.932558 401.76 399.38 6.36
484 31.5900 2.928034 384.51 373.58 6.21
485 31.6400 2.923525 364.16 359.78 6.06
486 31.6900 2.919030 353.56 354.66 5.96
487 31.7400 2.914550 363.17 355.60 6.04
488 31.7900 2.910084 362.96 360.52 6.06
489 31.8400 2.905632 368.60 367.65 6.09
490 31.8900 2.901194 366.58 375.40 6.06
491 31.9400 2.896770 376.80 382.22 6.15
492 31.9900 2.892361 380.47 386.46 6.19
493 32.0400 2.887965 372.26 386.52 6.16
494 32.0900 2.883583 368.77 381.62 6.10
495 32.1400 2.879215 367.56 372.43 6.07
496 32.1900 2.874861 353.10 360.63 5.95
497 32.2400 2.870520 333.28 348.13 5.82
498 32.2900 2.866193 325.07 336.40 5.75
499 32.3400 2.861880 319.05 326.38 5.68
500 32.3900 2.857580 315.54 318.45 5.67
501 32.4400 2.853294 304.91 312.56 5.59
502 32.4900 2.849021 303.31 308.42 5.56
503 32.5400 2.844761 306.58 305.61 5.58
504 32.5900 2.840515 293.92 303.73 5.48
505 32.6400 2.836282 294.32 302.47 5.50
506 32.6900 2.832062 294.09 301.58 5.47
507 32.7400 2.827854 288.79 300.93 5.41
508 32.7900 2.823660 288.23 300.42 5.40
509 32.8400 2.819479 282.87 300.00 5.33
510 32.8900 2.815311 293.19 299.65 5.44
511 32.9400 2.811156 288.29 299.35 5.40
512 32.9900 2.807013 287.75 299.09 5.40
513 33.0400 2.802883 297.36 298.87 5.54
514 33.0900 2.798766 290.73 298.68 5.44
515 33.1400 2.794662 301.18 298.51 5.51
516 33.1900 2.790570 292.72 298.38 5.46
517 33.2400 2.786490 298.48 298.27 5.54
518 33.2900 2.782423 288.68 298.18 5.43
519 33.3400 2.778369 289.11 298.11 5.42
520 33.3900 2.774327 289.28 298.06 5.41
521 33.4400 2.770296 293.76 298.04 5.43
522 33.4900 2.766278 284.89 298.03 5.38
523 33.5400 2.762273 290.47 298.05 5.42
524 33.5900 2.758279 291.20 298.08 5.45
525 33.6400 2.754298 296.95 298.11 5.49
526 33.6900 2.750329 277.04 298.17 5.30
527 33.7400 2.746371 283.83 298.24 5.34
528 33.7900 2.742425 287.86 298.35 5.38
529 33.8400 2.738491 294.81 298.48 5.50
530 33.8900 2.734569 293.58 298.63 5.49
531 33.9400 2.730659 292.05 298.82 5.44
532 33.9900 2.726760 296.99 299.05 5.48
533 34.0400 2.722873 283.23 299.31 5.37
534 34.0900 2.718998 288.89 299.62 5.46
535 34.1400 2.715134 291.78 299.97 5.42
536 34.1900 2.711282 296.65 300.38 5.48
537 34.2400 2.707441 290.84 300.85 5.41
538 34.2900 2.703611 285.25 301.40 5.39
539 34.3400 2.699793 289.05 302.03 5.40
540 34.3900 2.695986 292.11 302.76 5.44
541 34.4400 2.692190 291.75 303.60 5.43
542 34.4900 2.688406 300.44 304.58 5.52
543 34.5400 2.684632 291.18 305.73 5.43
544 34.5900 2.680870 301.04 307.09 5.51
545 34.6400 2.677119 306.86 308.71 5.57
546 34.6900 2.673378 311.29 310.71 5.67
547 34.7400 2.669649 308.95 313.24 5.62
548 34.7900 2.665931 319.55 316.63 5.66
549 34.8400 2.662223 329.18 321.41 5.75
550 34.8900 2.658526 342.90 328.52 5.89
551 34.9400 2.654840 356.86 339.43 6.06
552 34.9900 2.651165 376.16 356.31 6.18
553 35.0400 2.647500 400.49 382.15 6.34
554 35.0900 2.643846 444.59 420.59 6.68
555 35.1400 2.640203 487.74 475.46 7.00
556 35.1900 2.636570 544.39 550.04 7.41
557 35.2400 2.632947 637.76 645.39 8.00
558 35.2900 2.629335 736.40 758.74 8.60
559 35.3400 2.625734 875.86 882.21 9.37
560 35.3900 2.622143 995.32 1003.14 9.99
561 35.4400 2.618562 1083.42 1105.77 10.43
562 35.4900 2.614991 1167.08 1172.07 10.82
563 35.5400 2.611430 1178.31 1184.89 10.87
564 35.5900 2.607880 1128.32 1137.25 10.64
565 35.6400 2.604340 1040.84 1039.16 10.23
566 35.6900 2.600810 904.44 912.13 9.54
567 35.7400 2.597290 788.74 778.50 8.90
568 35.7900 2.593780 660.18 655.06 8.14
569 35.8400 2.590280 547.96 551.62 7.44
570 35.8900 2.586790 456.36 471.74 6.79
571 35.9400 2.583309 405.48 414.32 6.38
572 35.9900 2.579839 369.41 375.49 6.10
573 36.0400 2.576378 349.59 350.46 5.97
574 36.0900 2.572928 333.69 334.77 5.79
575 36.1400 2.569487 317.95 324.95 5.67
576 36.1900 2.566055 309.84 318.61 5.58
577 36.2400 2.562633 305.46 314.27 5.55
578 36.2900 2.559221 305.25 311.09 5.59
579 36.3400 2.555819 300.78 308.61 5.50
580 36.3900 2.552425 294.53 306.59 5.45
581 36.4400 2.549042 294.28 304.90 5.43
582 36.4900 2.545668 295.69 303.46 5.53
583 36.5400 2.542303 287.81 302.22 5.48
584 36.5900 2.538948 292.02 301.15 5.41
585 36.6400 2.535601 296.97 300.22 5.49
586 36.6900 2.532265 291.70 299.41 5.46
587 36.7400 2.528937 295.52 298.70 5.53
588 36.7900 2.525619 291.77 298.09 5.42
589 36.8400 2.522310 293.61 297.56 5.47
590 36.8900 2.519010 299.12 297.10 5.53
591 36.9400 2.515719 286.23 296.71 5.41
592 36.9900 2.512437 299.77 296.38 5.52
593 37.0400 2.509164 298.05 296.12 5.47
594 37.0900 2.505900 294.48 295.92 5.46
595 37.1400 2.502645 299.61 295.80 5.57
596 37.1900 2.499399 295.80 295.76 5.48
597 37.2400 2.496162 302.15 295.83 5.51
598 37.2900 2.492934 303.21 296.08 5.52
599 37.3400 2.489715 301.93 296.59 5.53
600 37.3900 2.486504 307.48 297.53 5.59
601 37.4400 2.483302 298.46 299.14 5.50
602 37.4900 2.480109 303.85 301.76 5.53
603 37.5400 2.476925 305.17 305.80 5.54
604 37.5900 2.473749 302.76 311.69 5.56
605 37.6400 2.470582 317.50 319.80 5.65
606 37.6900 2.467423 324.77 330.20 5.73
607 37.7400 2.464272 327.73 342.55 5.75
608 37.7900 2.461131 345.31 355.86 5.89
609 37.8400 2.457998 365.00 368.62 6.05
610 37.8900 2.454873 377.67 378.95 6.16
611 37.9400 2.451757 377.49 384.81 6.16
612 37.9900 2.448649 376.62 384.51 6.16
613 38.0400 2.445549 369.50 377.77 6.11
614 38.0900 2.442458 351.77 366.18 5.98
615 38.1400 2.439375 345.42 352.24 5.90
616 38.1900 2.436300 336.60 338.24 5.81
617 38.2400 2.433233 320.02 325.79 5.67
618 38.2900 2.430175 312.88 315.71 5.60
619 38.3400 2.427125 296.36 308.20 5.45
620 38.3900 2.424082 288.27 303.02 5.39
621 38.4400 2.421048 286.11 299.70 5.38
622 38.4900 2.418022 287.68 297.72 5.39
623 38.5400 2.415004 286.30 296.65 5.46
624 38.5900 2.411994 288.11 296.09 5.40
625 38.6400 2.408992 291.42 295.85 5.42
626 38.6900 2.405998 280.97 295.93 5.33
627 38.7400 2.403011 287.48 296.31 5.37
628 38.7900 2.400033 300.02 297.08 5.49
629 38.8400 2.397062 304.78 298.43 5.55
630 38.8900 2.394099 304.83 300.72 5.56
631 38.9400 2.391144 317.39 304.52 5.66
632 38.9900 2.388196 310.16 310.74 5.61
633 39.0400 2.385257 324.02 320.55 5.71
634 39.0900 2.382325 345.44 335.39 5.89
635 39.1400 2.379401 363.99 356.65 6.05
636 39.1900 2.376484 384.99 385.29 6.24
637 39.2400 2.373575 413.71 421.20 6.45
638 39.2900 2.370674 459.61 462.52 6.79
639 39.3400 2.367779 517.28 505.35 7.20
640 39.3900 2.364893 559.32 544.06 7.49
641 39.4400 2.362014 595.55 572.12 7.73
642 39.4900 2.359143 586.80 582.99 7.69
643 39.5400 2.356278 575.04 572.75 7.62
644 39.5900 2.353422 544.86 543.28 7.39
645 39.6400 2.350573 498.79 501.56 7.07
646 39.6900 2.347731 451.35 455.78 6.73
647 39.7400 2.344896 408.20 412.43 6.43
648 39.7900 2.342068 371.98 375.49 6.11
649 39.8400 2.339248 341.76 346.60 5.89
650 39.8900 2.336435 321.65 325.62 5.76
651 39.9400 2.333630 305.17 311.30 5.68
652 39.9900 2.330831 299.85 301.97 5.71
653 40.0400 2.328040 293.91 296.05 5.61
654 40.0900 2.325255 294.00 292.13 5.64
655 40.1400 2.322478 291.29 289.63 5.64
656 40.1900 2.319708 291.69 287.85 5.68
657 40.2400 2.316945 296.41 286.49 5.72
658 40.2900 2.314189 303.51 285.38 5.81
659 40.3400 2.311440 296.30 284.43 5.75
660 40.3900 2.308697 299.03 283.60 5.85
661 40.4400 2.305962 299.01 282.86 5.83
662 40.4900 2.303234 303.53 282.19 5.82
663 40.5400 2.300513 295.86 281.58 5.75
664 40.5900 2.297798 289.58 281.01 5.70
665 40.6400 2.295090 289.95 280.48 5.69
666 40.6900 2.292390 284.57 279.99 5.63
667 40.7400 2.289695 285.07 279.53 5.66
668 40.7900 2.287008 286.84 279.09 5.68
669 40.8400 2.284328 281.54 278.68 5.65
670 40.8900 2.281653 279.13 278.28 5.61
671 40.9400 2.278986 279.44 277.90 5.60
672 40.9900 2.276326 269.93 277.52 5.52
673 41.0400 2.273672 275.03 277.16 5.57
674 41.0900 2.271024 283.54 276.82 5.63
675 41.1400 2.268384 283.48 276.49 5.64
676 41.1900 2.265750 273.39 276.16 5.55
677 41.2400 2.263122 283.47 275.85 5.62
678 41.2900 2.260501 274.27 275.54 5.55
679 41.3400 2.257886 273.64 275.24 5.55
680 41.3900 2.255278 277.02 274.94 5.58
681 41.4400 2.252676 266.20 274.65 5.51
682 41.4900 2.250081 263.63 274.36 5.46
683 41.5400 2.247492 276.04 274.18 5.59
684 41.5900 2.244910 279.73 274.06 5.62
685 41.6400 2.242334 275.22 273.95 5.57
686 41.6900 2.239764 268.87 273.84 5.48
687 41.7400 2.237200 274.60 273.73 5.56
688 41.7900 2.234643 267.00 273.62 5.50
689 41.8400 2.232092 277.71 273.52 5.60
690 41.8900 2.229548 271.34 273.42 5.52
691 41.9400 2.227009 270.79 273.33 5.61
692 41.9900 2.224477 276.03 273.24 5.63
693 42.0400 2.221951 273.27 273.14 5.57
694 42.0900 2.219431 279.72 273.06 5.62
695 42.1400 2.216917 276.18 272.97 5.58
696 42.1900 2.214409 279.63 272.89 5.60
697 42.2400 2.211908 285.90 272.81 5.65
698 42.2900 2.209412 281.36 272.73 5.69
699 42.3400 2.206923 290.24 272.65 5.72
700 42.3900 2.204439 292.12 272.58 5.75
701 42.4400 2.201962 300.68 272.51 5.81
702 42.4900 2.199490 295.89 272.44 5.75
703 42.5400 2.197025 300.00 272.37 5.80
704 42.5900 2.194565 298.26 272.31 5.79
705 42.6400 2.192111 297.39 272.25 5.80
706 42.6900 2.189664 300.15 272.20 5.79
707 42.7400 2.187222 298.30 272.14 5.81
708 42.7900 2.184785 283.14 272.10 5.67
709 42.8400 2.182355 282.95 272.06 5.64
710 42.8900 2.179931 280.08 272.04 5.64
711 42.9400 2.177512 280.12 272.02 5.61
712 42.9900 2.175099 279.36 272.01 5.62
713 43.0400 2.172692 276.84 272.02 5.58
714 43.0900 2.170291 281.74 272.05 5.60
715 43.1400 2.167895 288.46 272.11 5.69
716 43.1900 2.165505 282.15 272.20 5.63
717 43.2400 2.163121 271.75 272.34 5.52
718 43.2900 2.160742 277.86 272.54 5.59
719 43.3400 2.158370 289.34 272.81 5.68
720 43.3900 2.156002 294.98 273.19 5.79
721 43.4400 2.153641 300.36 273.72 5.81
722 43.4900 2.151284 287.43 274.44 5.69
723 43.5400 2.148933 285.91 275.40 5.64
724 43.5900 2.146589 294.21 276.66 5.73
725 43.6400 2.144249 296.03 278.23 5.75
726 43.6900 2.141915 302.16 280.12 5.83
727 43.7400 2.139586 295.00 282.27 5.74
728 43.7900 2.137263 294.45 284.56 5.76
729 43.8400 2.134945 294.28 286.85 5.73
730 43.8900 2.132633 296.67 289.00 5.75
731 43.9400 2.130327 305.31 290.89 5.84
732 43.9900 2.128025 304.69 292.57 5.86
733 44.0400 2.125729 304.57 294.18 5.83
734 44.0900 2.123438 312.96 295.92 5.91
735 44.1400 2.121153 310.78 297.93 5.89
736 44.1900 2.118873 315.58 300.28 5.94
737 44.2400 2.116598 318.78 302.99 6.00
738 44.2900 2.114328 318.73 306.01 5.97
739 44.3400 2.112064 312.44 309.25 5.93
740 44.3900 2.109805 319.15 312.47 5.99
741 44.4400 2.107552 332.79 315.89 6.12
742 44.4900 2.105303 331.49 319.24 6.13
743 44.5400 2.103060 326.03 322.43 6.05
744 44.5900 2.100821 328.28 325.36 6.06
745 44.6400 2.098588 328.53 327.96 6.05
746 44.6900 2.096361 323.30 330.14 6.01
747 44.7400 2.094138 336.12 331.83 6.12
748 44.7900 2.091920 330.24 332.97 6.07
749 44.8400 2.089708 324.49 333.53 6.02
750 44.8900 2.087500 327.96 333.48 6.05
751 44.9400 2.085298 327.92 332.82 6.06
752 44.9900 2.083100 323.71 331.56 6.07
753 45.0400 2.080908 324.94 329.75 6.14
754 45.0900 2.078720 309.67 327.45 5.91
755 45.1400 2.076538 326.99 324.71 6.06
756 45.1900 2.074361 313.23 321.62 5.99
757 45.2400 2.072188 313.68 318.25 5.95
758 45.2900 2.070021 319.15 314.68 5.99
759 45.3400 2.067858 316.00 310.99 5.94
760 45.3900 2.065701 293.54 307.25 5.78
761 45.4400 2.063548 288.05 303.53 5.70
762 45.4900 2.061400 293.91 299.88 5.72
763 45.5400 2.059257 282.93 296.35 5.64
764 45.5900 2.057118 293.27 292.99 5.74
765 45.6400 2.054985 290.72 289.83 5.70
766 45.6900 2.052857 287.39 286.90 5.66
767 45.7400 2.050733 285.31 284.20 5.65
768 45.7900 2.048614 280.40 281.75 5.61
769 45.8400 2.046499 276.16 279.55 5.59
770 45.8900 2.044390 278.52 277.58 5.58
771 45.9400 2.042285 269.98 275.86 5.52
772 45.9900 2.040185 264.71 274.35 5.51
773 46.0400 2.038090 265.66 273.05 5.51
774 46.0900 2.035999 272.37 271.93 5.53
775 46.1400 2.033913 276.64 270.98 5.56
776 46.1900 2.031832 276.90 270.18 5.57
777 46.2400 2.029755 272.56 269.51 5.57
778 46.2900 2.027683 262.61 268.95 5.55
779 46.3400 2.025616 254.40 268.52 5.42
780 46.3900 2.023553 270.63 268.25 5.59
781 46.4400 2.021495 267.46 268.06 5.58
782 46.4900 2.019441 263.77 267.93 5.56
783 46.5400 2.017392 260.84 267.87 5.48
784 46.5900 2.015347 267.43 267.88 5.56
785 46.6400 2.013307 271.46 267.97 5.56
786 46.6900 2.011272 271.05 268.16 5.53
787 46.7400 2.009240 276.90 268.48 5.59
788 46.7900 2.007214 271.73 269.08 5.51
789 46.8400 2.005192 275.03 270.08 5.57
790 46.8900 2.003174 277.57 271.68 5.62
791 46.9400 2.001161 271.20 274.13 5.57
792 46.9900 1.999152 280.42 277.63 5.62
793 47.0400 1.997148 296.51 282.29 5.77
794 47.0900 1.995148 295.28 288.00 5.77
795 47.1400 1.993152 307.66 294.32 5.89
796 47.1900 1.991161 319.45 300.42 5.97
797 47.2400 1.989174 322.56 305.25 6.03
798 47.2900 1.987191 316.40 307.66 5.96
799 47.3400 1.985213 316.35 306.89 5.96
800 47.3900 1.983239 309.50 303.09 5.89
801 47.4400 1.981269 302.71 297.28 5.85
802 47.4900 1.979304 295.04 290.76 5.78
803 47.5400 1.977343 286.57 284.57 5.66
804 47.5900 1.975386 281.04 279.32 5.65
805 47.6400 1.973433 276.42 275.26 5.57
806 47.6900 1.971485 273.93 272.36 5.55
807 47.7400 1.969541 276.39 270.42 5.58
808 47.7900 1.967601 274.32 269.20 5.56
809 47.8400 1.965665 269.32 268.44 5.53
810 47.8900 1.963734 271.15 267.98 5.56
811 47.9400 1.961806 271.06 267.68 5.52
812 47.9900 1.959883 274.83 267.48 5.55
813 48.0400 1.957964 273.92 267.34 5.53
814 48.0900 1.956049 272.90 267.23 5.54
815 48.1400 1.954138 271.77 267.14 5.52
816 48.1900 1.952231 267.91 267.06 5.47
817 48.2400 1.950329 271.72 266.95 5.55
818 48.2900 1.948430 267.92 266.90 5.47
819 48.3400 1.946535 261.73 266.86 5.41
820 48.3900 1.944645 266.36 266.83 5.50
821 48.4400 1.942759 268.81 266.80 5.51
822 48.4900 1.940876 266.61 266.79 5.52
823 48.5400 1.938998 264.19 266.78 5.47
824 48.5900 1.937123 274.70 266.76 5.56
825 48.6400 1.935253 260.88 266.75 5.43
826 48.6900 1.933386 265.76 266.75 5.45
827 48.7400 1.931524 265.45 266.74 5.47
828 48.7900 1.929665 259.46 266.74 5.38
829 48.8400 1.927811 274.03 266.74 5.53
830 48.8900 1.925960 271.74 266.74 5.51
831 48.9400 1.924114 265.64 266.74 5.52
832 48.9900 1.922271 264.16 266.75 5.48
833 49.0400 1.920432 273.43 266.75 5.53
834 49.0900 1.918597 276.36 266.76 5.59
835 49.1400 1.916765 265.95 266.77 5.50
836 49.1900 1.914938 258.06 266.78 5.48
837 49.2400 1.913114 265.12 266.79 5.47
838 49.2900 1.911295 267.43 266.80 5.64
839 49.3400 1.909479 268.14 266.81 5.53
840 49.3900 1.907667 268.58 266.82 5.54
841 49.4400 1.905859 261.54 266.82 5.44
842 49.4900 1.904054 265.86 266.83 5.51
843 49.5400 1.902254 266.38 266.84 5.51
844 49.5900 1.900457 268.47 266.85 5.52
845 49.6400 1.898664 262.68 266.86 5.52
846 49.6900 1.896874 263.53 266.88 5.45
847 49.7400 1.895088 275.09 266.89 5.56
848 49.7900 1.893306 266.43 266.90 5.48
849 49.8400 1.891528 266.03 266.92 5.58
850 49.8900 1.889754 265.64 266.93 5.50
851 49.9400 1.887983 261.95 266.95 5.49
852 49.9900 1.886216 265.58 266.97 5.55
853 50.0400 1.884452 268.10 266.98 5.54
854 50.0900 1.882692 267.20 267.01 5.48
855 50.1400 1.880936 262.32 267.03 5.43
856 50.1900 1.879184 265.27 267.05 5.52
857 50.2400 1.877434 272.41 267.08 5.56
858 50.2900 1.875689 268.12 267.10 5.48
859 50.3400 1.873947 267.18 267.13 5.47
860 50.3900 1.872209 263.23 267.17 5.48
861 50.4400 1.870474 262.49 267.21 5.46
862 50.4900 1.868743 260.84 267.25 5.42
863 50.5400 1.867016 256.04 267.30 5.34
864 50.5900 1.865292 266.14 267.36 5.50
865 50.6400 1.863572 268.62 267.43 5.47
866 50.6900 1.861855 269.05 267.52 5.48
867 50.7400 1.860141 272.43 267.63 5.54
868 50.7900 1.858431 275.30 267.76 5.58
869 50.8400 1.856725 264.16 267.97 5.43
870 50.8900 1.855022 259.32 268.16 5.47
871 50.9400 1.853323 264.46 268.40 5.52
872 50.9900 1.851627 273.48 268.69 5.55
873 51.0400 1.849934 269.09 269.04 5.48
874 51.0900 1.848245 266.76 269.47 5.52
875 51.1400 1.846560 267.39 269.98 5.53
876 51.1900 1.844877 260.29 270.59 5.45
877 51.2400 1.843199 266.44 271.31 5.45
878 51.2900 1.841523 271.06 272.15 5.51
879 51.3400 1.839851 278.90 273.12 5.58
880 51.3900 1.838183 275.80 274.23 5.55
881 51.4400 1.836517 281.42 275.49 5.62
882 51.4900 1.834855 274.50 276.90 5.58
883 51.5400 1.833197 289.18 278.46 5.70
884 51.5900 1.831542 285.01 280.17 5.68
885 51.6400 1.829890 289.89 282.02 5.69
886 51.6900 1.828241 286.24 283.98 5.67
887 51.7400 1.826596 283.46 286.03 5.69
888 51.7900 1.824954 290.91 288.16 5.70
889 51.8400 1.823316 300.39 290.31 5.83
890 51.8900 1.821680 306.58 292.46 5.85
891 51.9400 1.820048 305.18 294.56 5.83
892 51.9900 1.818419 308.08 296.56 5.91
893 52.0400 1.816794 308.26 298.41 5.90
894 52.0900 1.815172 303.72 300.05 5.84
895 52.1400 1.813553 302.78 301.44 5.83
896 52.1900 1.811937 314.21 302.53 5.92
897 52.2400 1.810324 308.79 303.28 5.89
898 52.2900 1.808715 304.95 303.67 5.98
899 52.3400 1.807109 300.93 303.67 5.82
900 52.3900 1.805506 304.59 303.30 5.75
901 52.4400 1.803906 303.92 302.56 5.72
902 52.4900 1.802309 295.06 301.48 5.59
903 52.5400 1.800716 291.06 300.11 5.50
904 52.5900 1.799126 290.74 298.49 5.49
905 52.6400 1.797539 285.58 296.66 5.43
906 52.6900 1.795955 283.04 294.69 5.34
907 52.7400 1.794374 288.66 292.62 5.40
908 52.7900 1.792796 280.46 290.51 5.34
909 52.8400 1.791221 282.90 288.38 5.38
910 52.8900 1.789650 281.86 286.30 5.36
911 52.9400 1.788081 271.29 284.29 5.23
912 52.9900 1.786516 274.22 282.37 5.29
913 53.0400 1.784954 268.02 280.58 5.21
914 53.0900 1.783395 264.41 278.92 5.20
915 53.1400 1.781838 274.58 277.41 5.25
916 53.1900 1.780285 269.61 276.05 5.20
917 53.2400 1.778735 259.04 274.85 5.16
918 53.2900 1.777188 274.38 273.79 5.29
919 53.3400 1.775644 264.23 272.88 5.17
920 53.3900 1.774103 266.69 272.11 5.23
921 53.4400 1.772565 265.39 271.46 5.19
922 53.4900 1.771030 269.67 270.93 5.22
923 53.5400 1.769498 271.23 270.51 5.22
924 53.5900 1.767969 278.39 270.18 5.29
925 53.6400 1.766443 271.54 269.92 5.23
926 53.6900 1.764920 267.04 269.74 5.18
927 53.7400 1.763400 270.15 269.61 5.20
928 53.7900 1.761883 266.78 269.64 5.18
929 53.8400 1.760369 264.33 269.62 5.17
930 53.8900 1.758858 272.48 269.64 5.24
931 53.9400 1.757349 267.89 269.70 5.22
932 53.9900 1.755844 265.17 269.80 5.18
933 54.0400 1.754341 268.14 269.95 5.19
934 54.0900 1.752842 265.50 270.14 5.19
935 54.1400 1.751345 266.89 270.39 5.19
936 54.1900 1.749852 264.46 270.73 5.18
937 54.2400 1.748361 272.34 271.21 5.23
938 54.2900 1.746873 274.84 271.93 5.28
939 54.3400 1.745387 280.71 273.07 5.33
940 54.3900 1.743905 271.53 274.91 5.23
941 54.4400 1.742426 274.98 277.85 5.27
942 54.4900 1.740949 282.33 282.39 5.32
943 54.5400 1.739475 293.44 288.98 5.43
944 54.5900 1.738004 296.95 297.89 5.48
945 54.6400 1.736536 316.21 308.92 5.65
946 54.6900 1.735071 333.05 321.16 5.79
947 54.7400 1.733608 343.98 332.92 5.89
948 54.7900 1.732148 352.79 341.81 5.99
949 54.8400 1.730691 363.35 345.43 6.06
950 54.8900 1.729237 340.15 342.52 5.84
951 54.9400 1.727785 331.22 333.95 5.77
952 54.9900 1.726337 318.95 322.20 5.66
953 55.0400 1.724891 308.25 309.85 5.61
954 55.0900 1.723448 297.01 298.69 5.50
955 55.1400 1.722007 291.32 289.67 5.43
956 55.1900 1.720570 283.68 283.02 5.36
957 55.2400 1.719134 270.80 278.49 5.22
958 55.2900 1.717702 266.72 275.60 5.19
959 55.3400 1.716273 271.07 273.84 5.22
960 55.3900 1.714846 274.04 272.79 5.25
961 55.4400 1.713422 281.92 272.17 5.32
962 55.4900 1.712000 281.24 271.79 5.31
963 55.5400 1.710582 273.62 271.55 5.25
964 55.5900 1.709165 272.34 271.40 5.25
965 55.6400 1.707752 263.08 271.32 5.15
966 55.6900 1.706341 266.69 271.28 5.18
967 55.7400 1.704933 268.90 271.31 5.22
968 55.7900 1.703528 268.12 271.44 5.34
969 55.8400 1.702125 268.81 271.63 5.26
970 55.8900 1.700725 269.06 271.88 5.20
971 55.9400 1.699327 277.44 272.19 5.28
972 55.9900 1.697932 274.45 272.61 5.30
973 56.0400 1.696540 268.36 273.20 5.23
974 56.0900 1.695150 279.73 274.08 5.30
975 56.1400 1.693763 278.58 275.46 5.29
976 56.1900 1.692378 278.55 277.67 5.32
977 56.2400 1.690996 273.47 281.13 5.25
978 56.2900 1.689617 291.97 286.32 5.41
979 56.3400 1.688240 308.84 293.61 5.57
980 56.3900 1.686866 313.47 303.07 5.62
981 56.4400 1.685494 329.15 314.19 5.77
982 56.4900 1.684125 331.90 325.72 5.77
983 56.5400 1.682758 358.21 335.65 5.99
984 56.5900 1.681394 354.97 341.51 5.97
985 56.6400 1.680033 353.63 341.49 5.99
986 56.6900 1.678674 351.54 335.45 5.97
987 56.7400 1.677317 329.36 325.41 5.81
988 56.7900 1.675963 317.52 313.95 5.66
989 56.8400 1.674612 300.81 303.11 5.54
990 56.8900 1.673263 300.83 294.06 5.50
991 56.9400 1.671916 281.52 287.22 5.33
992 56.9900 1.670572 293.20 282.48 5.46
993 57.0400 1.669230 282.98 279.45 5.36
994 57.0900 1.667892 294.62 277.62 5.48
995 57.1400 1.666555 276.91 276.58 5.31
996 57.1900 1.665221 279.79 276.00 5.35
997 57.2400 1.663889 279.87 275.69 5.35
998 57.2900 1.662560 274.85 275.54 5.26
999 57.3400 1.661233 285.47 275.48 5.36
1000 57.3900 1.659909 279.54 275.48 5.30
1001 57.4400 1.658587 274.58 275.52 5.26
1002 57.4900 1.657267 274.27 275.61 5.27
1003 57.5400 1.655950 266.48 275.73 5.19
1004 57.5900 1.654635 276.48 275.89 5.30
1005 57.6400 1.653323 272.24 276.08 5.26
1006 57.6900 1.652013 276.06 276.31 5.31
1007 57.7400 1.650705 280.43 276.57 5.33
1008 57.7900 1.649400 273.27 276.87 5.27
1009 57.8400 1.648097 275.50 277.21 5.27
1010 57.8900 1.646797 274.75 277.59 5.25
1011 57.9400 1.645499 272.29 278.04 5.26
1012 57.9900 1.644203 270.43 278.49 5.22
1013 58.0400 1.642910 276.33 279.03 5.28
1014 58.0900 1.641619 275.93 279.66 5.27
1015 58.1400 1.640330 280.44 280.43 5.32
1016 58.1900 1.639044 276.43 281.37 5.27
1017 58.2400 1.637760 274.90 282.59 5.27
1018 58.2900 1.636478 283.81 284.28 5.34
1019 58.3400 1.635199 284.33 286.79 5.36
1020 58.3900 1.633922 290.92 290.74 5.42
1021 58.4400 1.632647 292.95 297.16 5.46
1022 58.4900 1.631374 309.27 307.50 5.60
1023 58.5400 1.630104 318.49 323.49 5.67
1024 58.5900 1.628837 347.02 346.71 5.91
1025 58.6400 1.627571 384.46 377.89 6.21
1026 58.6900 1.626307 429.17 415.98 6.57
1027 58.7400 1.625046 463.41 457.36 6.82
1028 58.7900 1.623788 502.15 495.39 7.10
1029 58.8400 1.622531 526.03 521.14 7.28
1030 58.8900 1.621277 523.18 526.49 7.26
1031 58.9400 1.620025 499.48 509.22 7.09
1032 58.9900 1.618775 473.79 475.21 6.90
1033 59.0400 1.617527 436.24 434.04 6.62
1034 59.0900 1.616282 394.85 393.79 6.30
1035 59.1400 1.615039 350.82 359.40 5.94
1036 59.1900 1.613798 324.60 332.90 5.71
1037 59.2400 1.612559 308.09 314.19 5.57
1038 59.2900 1.611323 288.48 301.91 5.41
1039 59.3400 1.610089 286.07 294.28 5.43
1040 59.3900 1.608857 275.32 289.74 5.29
1041 59.4400 1.607627 283.52 286.94 5.36
1042 59.4900 1.606399 281.53 285.16 5.38
1043 59.5400 1.605173 273.97 283.96 5.25
1044 59.5900 1.603950 285.33 283.09 5.37
1045 59.6400 1.602729 274.59 282.43 5.28
1046 59.6900 1.601510 279.01 281.92 5.32
1047 59.7400 1.600293 274.83 281.51 5.31
1048 59.7900 1.599078 274.86 281.20 5.28
1049 59.8400 1.597866 271.74 280.95 5.23
1050 59.8900 1.596655 277.66 280.77 5.31
1051 59.9400 1.595447 276.34 280.64 5.27
1052 59.9900 1.594241 274.87 280.56 5.26
1053 60.0400 1.593037 283.88 280.52 5.39
1054 60.0900 1.591835 271.10 280.52 5.28
1055 60.1400 1.590635 271.18 280.55 5.27
1056 60.1900 1.589438 279.03 280.62 5.35
1057 60.2400 1.588242 274.43 280.73 5.27
1058 60.2900 1.587049 261.38 280.90 5.19
1059 60.3400 1.585857 272.06 281.10 5.35
1060 60.3900 1.584668 281.25 281.34 5.38
1061 60.4400 1.583481 285.63 281.61 5.35
1062 60.4900 1.582295 279.62 281.93 5.30
1063 60.5400 1.581112 265.64 282.30 5.27
1064 60.5900 1.579931 279.36 282.71 5.32
1065 60.6400 1.578752 274.84 283.19 5.41
1066 60.6900 1.577576 281.72 283.74 5.35
1067 60.7400 1.576401 280.40 284.36 5.37
1068 60.7900 1.575228 273.24 285.09 5.27
1069 60.8400 1.574057 276.07 285.93 5.32
1070 60.8900 1.572889 278.51 286.92 5.31
1071 60.9400 1.571722 283.68 288.09 5.37
1072 60.9900 1.570557 282.26 289.50 5.40
1073 61.0400 1.569395 284.33 291.25 5.37
1074 61.0900 1.568234 286.10 293.52 5.37
1075 61.1400 1.567076 282.48 296.68 5.33
1076 61.1900 1.565919 297.25 301.43 5.48
1077 61.2400 1.564764 300.54 308.98 5.50
1078 61.2900 1.563612 317.58 321.32 5.66
1079 61.3400 1.562461 322.37 341.20 5.69
1080 61.3900 1.561313 371.59 371.81 6.10
1081 61.4400 1.560166 416.55 415.92 6.46
1082 61.4900 1.559022 473.67 474.36 6.89
1083 61.5400 1.557879 557.05 544.42 7.47
1084 61.5900 1.556738 642.90 618.28 8.03
1085 61.6400 1.555600 715.12 682.40 8.47
1086 61.6900 1.554463 745.90 719.70 8.65
1087 61.7400 1.553328 740.08 717.01 8.62
1088 61.7900 1.552195 678.97 674.96 8.26
1089 61.8400 1.551064 606.31 608.01 7.80
1090 61.8900 1.549935 529.48 533.70 7.30
1091 61.9400 1.548808 453.64 464.94 6.80
1092 61.9900 1.547683 392.88 408.67 6.34
1093 62.0400 1.546560 349.70 366.93 5.95
1094 62.0900 1.545439 324.33 338.59 5.72
1095 62.1400 1.544320 313.89 320.40 5.63
1096 62.1900 1.543202 294.28 309.29 5.50
1097 62.2400 1.542087 294.04 302.57 5.44
1098 62.2900 1.540973 296.81 298.40 5.46
1099 62.3400 1.539861 291.55 295.65 5.42
1100 62.3900 1.538751 285.97 293.70 5.36
1101 62.4400 1.537644 291.13 292.22 5.46
1102 62.4900 1.536538 286.71 291.06 5.39
1103 62.5400 1.535434 281.75 290.13 5.32
1104 62.5900 1.534331 284.83 289.37 5.38
1105 62.6400 1.533231 293.28 288.75 5.46
1106 62.6900 1.532133 284.00 288.24 5.39
1107 62.7400 1.531036 276.51 287.83 5.37
1108 62.7900 1.529941 283.48 287.50 5.35
1109 62.8400 1.528848 290.84 287.24 5.45
1110 62.8900 1.527757 292.65 287.04 5.45
1111 62.9400 1.526668 281.09 286.89 5.33
1112 62.9900 1.525580 289.24 286.79 5.39
1113 63.0400 1.524495 275.96 286.72 5.30
1114 63.0900 1.523411 277.04 286.70 5.30
1115 63.1400 1.522329 288.14 286.72 5.41
1116 63.1900 1.521249 289.22 286.78 5.43
1117 63.2400 1.520171 287.63 286.88 5.42
1118 63.2900 1.519094 289.93 286.91 5.47
1119 63.3400 1.518020 295.82 286.94 5.51
1120 63.3900 1.516947 298.53 287.02 5.52
1121 63.4400 1.515876 288.88 287.15 5.41
1122 63.4900 1.514807 285.42 287.33 5.39
1123 63.5400 1.513739 281.80 287.58 5.36
1124 63.5900 1.512674 297.00 287.90 5.48
1125 63.6400 1.511610 283.46 288.30 5.37
1126 63.6900 1.510548 279.77 288.82 5.33
1127 63.7400 1.509488 279.62 289.48 5.34
1128 63.7900 1.508429 290.48 290.32 5.45
1129 63.8400 1.507372 285.66 291.47 5.41
1130 63.8900 1.506317 286.51 293.11 5.38
1131 63.9400 1.505264 284.58 295.61 5.39
1132 63.9900 1.504213 292.62 299.68 5.42
1133 64.0400 1.503163 313.62 306.42 5.62
1134 64.0900 1.502115 330.08 317.39 5.76
1135 64.1400 1.501069 335.66 334.45 5.80
1136 64.1900 1.500024 358.53 359.17 6.02
1137 64.2400 1.498982 398.41 392.02 6.33
1138 64.2900 1.497941 446.21 431.40 6.72
1139 64.3400 1.496902 510.38 472.70 7.19
1140 64.3900 1.495864 539.97 507.90 7.36
1141 64.4400 1.494828 567.28 526.98 7.55
1142 64.4900 1.493794 547.62 522.79 7.41
1143 64.5400 1.492762 508.33 496.92 7.14
1144 64.5900 1.491731 474.12 458.58 6.90
1145 64.6400 1.490702 417.14 417.80 6.47
1146 64.6900 1.489675 380.40 381.53 6.22
1147 64.7400 1.488649 350.70 353.31 5.94
1148 64.7900 1.487625 325.80 333.76 5.76
1149 64.8400 1.486603 307.53 321.76 5.57
1150 64.8900 1.485583 300.00 315.18 5.52
1151 64.9400 1.484564 301.51 311.66 5.57
1152 64.9900 1.483547 305.84 309.12 5.66
1153 65.0400 1.482532 298.07 306.26 5.50
1154 65.0900 1.481518 303.23 302.80 5.55
1155 65.1400 1.480506 297.95 299.08 5.53
1156 65.1900 1.479495 294.49 295.56 5.49
1157 65.2400 1.478486 290.54 292.55 5.56
1158 65.2900 1.477479 280.43 290.18 5.38
1159 65.3400 1.476474 278.48 288.43 5.36
1160 65.3900 1.475470 283.66 287.19 5.37
1161 65.4400 1.474468 282.98 286.34 5.36
1162 65.4900 1.473467 278.24 285.75 5.30
1163 65.5400 1.472468 278.19 285.33 5.37
1164 65.5900 1.471471 279.52 285.03 5.34
1165 65.6400 1.470475 291.26 284.80 5.45
1166 65.6900 1.469481 281.27 284.63 5.37
1167 65.7400 1.468489 281.43 284.51 5.37
1168 65.7900 1.467498 281.26 284.44 5.34
1169 65.8400 1.466509 281.99 284.40 5.36
1170 65.8900 1.465521 281.56 284.40 5.40
1171 65.9400 1.464536 282.51 284.42 5.37
1172 65.9900 1.463551 281.56 284.49 5.36
1173 66.0400 1.462568 285.66 284.61 5.41
1174 66.0900 1.461587 280.92 284.78 5.39
1175 66.1400 1.460608 278.16 285.00 5.34
1176 66.1900 1.459630 273.55 285.29 5.25
1177 66.2400 1.458653 276.75 285.66 5.32
1178 66.2900 1.457679 287.44 286.12 5.39
1179 66.3400 1.456706 289.49 286.69 5.43
1180 66.3900 1.455734 297.01 287.40 5.49
1181 66.4400 1.454764 290.45 288.31 5.46
1182 66.4900 1.453795 292.33 289.50 5.45
1183 66.5400 1.452828 294.92 291.13 5.45
1184 66.5900 1.451863 299.98 293.52 5.49
1185 66.6400 1.450899 297.10 297.31 5.48
1186 66.6900 1.449937 295.92 303.55 5.50
1187 66.7400 1.448976 310.43 313.86 5.61
1188 66.7900 1.448017 325.41 330.33 5.79
1189 66.8400 1.447060 345.75 355.08 5.89
1190 66.8900 1.446103 393.54 389.37 6.30
1191 66.9400 1.445149 435.09 432.39 6.61
1192 66.9900 1.444196 479.98 480.31 6.94
1193 67.0400 1.443244 520.45 525.04 7.23
1194 67.0900 1.442294 566.99 554.89 7.56
1195 67.1400 1.441346 567.02 559.03 7.55
1196 67.1900 1.440399 536.85 535.60 7.34
1197 67.2400 1.439454 487.95 493.72 7.00
1198 67.2900 1.438510 442.84 445.81 6.74
1199 67.3400 1.437568 399.01 401.20 6.37
1200 67.3900 1.436627 364.89 364.88 6.07
1201 67.4400 1.435687 330.21 338.32 5.79
1202 67.4900 1.434749 322.25 320.57 5.74
1203 67.5400 1.433813 314.46 309.46 5.63
1204 67.5900 1.432878 301.89 302.62 5.61
1205 67.6400 1.431945 302.64 298.16 5.54
1206 67.6900 1.431013 292.08 294.91 5.45
1207 67.7400 1.430083 289.98 292.37 5.45
1208 67.7900 1.429154 291.33 290.32 5.49
1209 67.8400 1.428226 300.18 288.70 5.57
1210 67.8900 1.427300 288.97 287.45 5.50
1211 67.9400 1.426376 284.71 286.52 5.40
1212 67.9900 1.425453 289.91 285.87 5.45
1213 68.0400 1.424531 279.55 285.43 5.38
1214 68.0900 1.423611 287.43 285.18 5.42
1215 68.1400 1.422693 282.03 285.10 5.33
1216 68.1900 1.421775 288.57 285.22 5.47
1217 68.2400 1.420860 287.30 285.62 5.42
1218 68.2900 1.419945 277.40 286.43 5.46
1219 68.3400 1.419033 275.90 287.89 5.30
1220 68.3900 1.418121 290.44 290.25 5.42
1221 68.4400 1.417211 293.59 293.68 5.46
1222 68.4900 1.416303 292.73 298.25 5.43
1223 68.5400 1.415396 291.81 303.73 5.44
1224 68.5900 1.414490 296.43 309.44 5.45
1225 68.6400 1.413586 307.93 314.26 5.63
1226 68.6900 1.412683 314.99 316.79 5.66
1227 68.7400 1.411782 311.56 316.23 5.62
1228 68.7900 1.410882 304.84 313.09 5.58
1229 68.8400 1.409983 307.65 308.78 5.57
1230 68.8900 1.409086 300.05 304.60 5.49
1231 68.9400 1.408190 288.36 301.38 5.38
1232 68.9900 1.407296 296.08 299.50 5.49
1233 69.0400 1.406403 290.39 299.06 5.43
1234 69.0900 1.405511 294.29 300.05 5.47
1235 69.1400 1.404621 287.64 302.54 5.37
1236 69.1900 1.403733 294.43 306.95 5.43
1237 69.2400 1.402845 302.18 314.36 5.52
1238 69.2900 1.401959 321.89 326.83 5.71
1239 69.3400 1.401075 345.68 347.68 5.94
1240 69.3900 1.400192 372.17 381.34 6.11
1241 69.4400 1.399310 430.98 432.38 6.57
1242 69.4900 1.398430 504.29 503.71 7.11
1243 69.5400 1.397550 596.73 594.02 7.74
1244 69.5900 1.396673 698.15 695.04 8.37
1245 69.6400 1.395796 810.26 789.50 9.02
1246 69.6900 1.394921 858.59 851.60 9.29
1247 69.7400 1.394048 855.43 857.80 9.29
1248 69.7900 1.393176 812.41 805.02 9.03
1249 69.8400 1.392305 710.66 714.28 8.45
1250 69.8900 1.391435 634.17 612.52 8.00
1251 69.9400 1.390567 528.96 519.01 7.28
1252 69.9900 1.389700 452.03 443.57 6.73
1253 70.0400 1.388835 388.00 388.64 6.26
1254 70.0900 1.387971 349.71 351.89 6.02
1255 70.1400 1.387108 325.72 328.82 5.81
1256 70.1900 1.386246 306.00 314.86 5.58
1257 70.2400 1.385386 309.98 306.36 5.59
1258 70.2900 1.384527 303.71 300.95 5.53
1259 70.3400 1.383670 292.12 297.24 5.43
1260 70.3900 1.382814 296.74 294.50 5.46
1261 70.4400 1.381959 290.66 292.36 5.42
1262 70.4900 1.381106 280.16 290.64 5.36
1263 70.5400 1.380253 271.76 289.22 5.28
1264 70.5900 1.379403 283.31 288.04 5.34
1265 70.6400 1.378553 288.12 287.05 5.39
1266 70.6900 1.377705 287.69 286.23 5.39
1267 70.7400 1.376858 283.07 285.53 5.44
1268 70.7900 1.376012 284.26 284.95 5.37
1269 70.8400 1.375168 288.77 284.46 5.44
1270 70.8900 1.374325 283.15 284.06 5.36
1271 70.9400 1.373483 280.18 283.70 5.34
1272 70.9900 1.372642 281.82 283.31 5.42
1273 71.0400 1.371803 279.20 282.98 5.43
1274 71.0900 1.370965 289.05 282.71 5.46
1275 71.1400 1.370129 284.44 282.49 5.36
1276 71.1900 1.369293 282.59 282.34 5.33
1277 71.2400 1.368459 285.66 282.25 5.41
1278 71.2900 1.367627 280.87 282.23 5.35
1279 71.3400 1.366795 278.43 282.27 5.36
1280 71.3900 1.365965 280.77 282.40 5.33
1281 71.4400 1.365136 279.37 282.63 5.32
1282 71.4900 1.364308 281.09 282.97 5.38
1283 71.5400 1.363482 282.62 283.44 5.34
1284 71.5900 1.362657 286.09 284.10 5.40
1285 71.6400 1.361833 294.17 285.02 5.47
1286 71.6900 1.361010 302.80 286.35 5.53
1287 71.7400 1.360189 294.26 288.36 5.57
1288 71.7900 1.359368 288.85 291.64 5.49
1289 71.8400 1.358550 301.72 297.15 5.60
1290 71.8900 1.357732 308.92 306.43 5.60
1291 71.9400 1.356915 327.48 321.43 5.74
1292 71.9900 1.356100 357.48 344.12 6.01
1293 72.0400 1.355286 394.07 375.62 6.29
1294 72.0900 1.354474 425.24 414.99 6.53
1295 72.1400 1.353662 459.52 458.11 6.88
1296 72.1900 1.352852 503.02 496.61 7.14
1297 72.2400 1.352043 533.20 518.73 7.32
1298 72.2900 1.351235 521.18 515.10 7.23
1299 72.3400 1.350429 490.21 487.34 7.01
1300 72.3900 1.349623 464.66 446.27 6.85
1301 72.4400 1.348819 418.43 403.23 6.50
1302 72.4900 1.348016 370.99 365.50 6.14
1303 72.5400 1.347214 337.91 336.29 5.85
1304 72.5900 1.346414 311.76 315.91 5.73
1305 72.6400 1.345614 298.76 302.92 5.53
1306 72.6900 1.344816 292.17 295.20 5.50
1307 72.7400 1.344019 297.17 290.74 5.55
1308 72.7900 1.343224 289.58 287.96 5.43
1309 72.8400 1.342429 292.50 285.80 5.42
1310 72.8900 1.341636 289.96 283.78 5.39
1311 72.9400 1.340844 280.86 281.82 5.31
1312 72.9900 1.340053 281.64 280.02 5.32
1313 73.0400 1.339263 287.01 278.46 5.38
1314 73.0900 1.338475 282.19 277.17 5.35
1315 73.1400 1.337687 269.18 276.13 5.41
1316 73.1900 1.336901 265.51 275.29 5.23
1317 73.2400 1.336116 269.72 274.62 5.23
1318 73.2900 1.335332 262.96 274.06 5.20
1319 73.3400 1.334550 268.55 273.58 5.22
1320 73.3900 1.333768 275.24 273.16 5.27
1321 73.4400 1.332988 271.21 272.78 5.29
1322 73.4900 1.332209 268.03 272.43 5.39
1323 73.5400 1.331431 272.30 272.11 5.26
1324 73.5900 1.330654 279.09 271.81 5.29
1325 73.6400 1.329878 275.25 271.53 5.26
1326 73.6900 1.329104 276.84 271.26 5.31
1327 73.7400 1.328330 275.26 271.09 5.28
1328 73.7900 1.327558 274.36 270.99 5.32
1329 73.8400 1.326787 264.05 270.90 5.23
1330 73.8900 1.326017 273.04 270.82 5.34
1331 73.9400 1.325248 268.45 270.74 5.21
1332 73.9900 1.324481 276.09 270.68 5.27
1333 74.0400 1.323714 265.23 270.62 5.22
1334 74.0900 1.322949 265.29 270.57 5.20
1335 74.1400 1.322185 272.31 270.53 5.26
1336 74.1900 1.321421 263.13 270.49 5.18
1337 74.2400 1.320660 279.39 270.46 5.37
1338 74.2900 1.319899 266.59 270.44 5.27
1339 74.3400 1.319139 269.59 270.42 5.39
1340 74.3900 1.318380 263.32 270.41 5.27
1341 74.4400 1.317623 272.99 270.40 5.27
1342 74.4900 1.316867 275.37 270.40 5.28
1343 74.5400 1.316111 274.64 270.41 5.29
1344 74.5900 1.315357 272.84 270.43 5.25
1345 74.6400 1.314604 269.62 270.46 5.21
1346 74.6900 1.313853 272.17 270.50 5.25
1347 74.7400 1.313102 273.54 270.55 5.30
1348 74.7900 1.312352 273.26 270.64 5.27
1349 74.8400 1.311604 277.28 270.76 5.32
1350 74.8900 1.310856 277.62 270.90 5.34
1351 74.9400 1.310110 275.17 271.23 5.34
1352 74.9900 1.309365 278.73 271.78 5.30
1353 75.0400 1.308620 276.51 272.67 5.33
1354 75.0900 1.307877 285.36 274.00 5.37
1355 75.1400 1.307135 275.71 275.88 5.28
1356 75.1900 1.306395 281.39 278.11 5.33
1357 75.2400 1.305655 288.27 280.50 5.38
1358 75.2900 1.304916 291.93 282.52 5.45
1359 75.3400 1.304178 290.91 283.47 5.44
1360 75.3900 1.303442 288.16 282.93 5.49
1361 75.4400 1.302706 280.81 281.16 5.37
1362 75.4900 1.301972 279.10 278.86 5.37
1363 75.5400 1.301239 276.10 276.61 5.44
1364 75.5900 1.300507 270.86 274.74 5.36
1365 75.6400 1.299775 267.76 273.37 5.27
1366 75.6900 1.299045 274.01 272.46 5.29
1367 75.7400 1.298316 272.13 271.93 5.22
1368 75.7900 1.297588 273.45 271.65 5.25
1369 75.8400 1.296862 271.58 271.55 5.26
1370 75.8900 1.296136 271.50 271.56 5.29
1371 75.9400 1.295411 266.96 271.65 5.27
1372 75.9900 1.294687 274.17 271.83 5.29
1373 76.0400 1.293965 265.94 272.10 5.26
1374 76.0900 1.293243 274.69 272.46 5.27
1375 76.1400 1.292522 273.64 272.92 5.24
1376 76.1900 1.291803 269.57 273.53 5.24
1377 76.2400 1.291084 274.72 274.33 5.28
1378 76.2900 1.290367 271.64 275.37 5.23
1379 76.3400 1.289651 267.34 276.68 5.22
1380 76.3900 1.288935 271.49 278.29 5.24
1381 76.4400 1.288221 278.17 280.26 5.28
1382 76.4900 1.287508 269.58 282.62 5.20
1383 76.5400 1.286795 271.60 285.38 5.23
1384 76.5900 1.286084 279.70 288.55 5.34
1385 76.6400 1.285374 282.96 292.12 5.36
1386 76.6900 1.284665 280.01 296.05 5.33
1387 76.7400 1.283957 289.75 300.29 5.43
1388 76.7900 1.283250 299.01 304.74 5.53
1389 76.8400 1.282544 304.34 309.28 5.60
1390 76.8900 1.281839 316.57 313.78 5.64
1391 76.9400 1.281135 324.44 318.06 5.71
1392 76.9900 1.280432 328.80 321.94 5.76
1393 77.0400 1.279730 325.62 325.22 5.74
1394 77.0900 1.279029 334.98 327.72 5.80
1395 77.1400 1.278329 337.96 329.27 5.83
1396 77.1900 1.277630 334.99 329.75 5.83
1397 77.2400 1.276932 332.46 329.14 5.84
1398 77.2900 1.276235 335.78 327.46 5.82
1399 77.3400 1.275539 334.55 324.85 5.81
1400 77.3900 1.274844 324.49 321.31 5.78
1401 77.4400 1.274150 320.73 317.33 5.69
1402 77.4900 1.273457 311.72 312.95 5.66
1403 77.5400 1.272765 305.11 308.37 5.60
1404 77.5900 1.272074 301.35 303.74 5.51
1405 77.6400 1.271384 291.09 299.22 5.42
1406 77.6900 1.270695 280.17 294.92 5.34
1407 77.7400 1.270007 276.17 290.91 5.32
1408 77.7900 1.269320 283.64 287.32 5.37
1409 77.8400 1.268634 273.12 284.08 5.28
1410 77.8900 1.267949 270.99 281.25 5.25
1411 77.9400 1.267265 264.24 278.83 5.20
1412 77.9900 1.266582 280.38 276.78 5.32
1413 78.0400 1.265900 288.92 275.09 5.44
1414 78.0900 1.265219 277.44 273.70 5.34
1415 78.1400 1.264539 270.19 272.58 5.26
1416 78.1900 1.263860 265.42 271.68 5.19
1417 78.2400 1.263181 272.16 270.97 5.29
1418 78.2900 1.262504 266.77 270.40 5.25
1419 78.3400 1.261828 268.22 269.96 5.23
1420 78.3900 1.261153 270.93 269.61 5.25
1421 78.4400 1.260478 272.30 269.33 5.25
1422 78.4900 1.259805 270.36 269.10 5.30
1423 78.5400 1.259132 274.77 268.92 5.29
1424 78.5900 1.258461 268.81 268.76 5.21
1425 78.6400 1.257790 263.99 268.63 5.15
1426 78.6900 1.257121 263.99 268.51 5.15
1427 78.7400 1.256452 267.40 268.41 5.19
1428 78.7900 1.255784 272.41 268.33 5.28
1429 78.8400 1.255118 266.06 268.34 5.21
1430 78.8900 1.254452 261.85 268.36 5.24
1431 78.9400 1.253787 265.47 268.38 5.27
1432 78.9900 1.253123 269.68 268.41 5.27
1433 79.0400 1.252460 268.61 268.44 5.28
1434 79.0900 1.251798 272.31 268.47 5.31
1435 79.1400 1.251137 269.42 268.51 5.23
1436 79.1900 1.250477 267.35 268.55 5.19
1437 79.2400 1.249818 275.03 268.60 5.27
1438 79.2900 1.249160 274.08 268.64 5.26
1439 79.3400 1.248502 285.17 268.69 5.38
1440 79.3900 1.247846 282.22 268.75 5.39
1441 79.4400 1.247190 279.37 268.80 5.34
1442 79.4900 1.246536 274.41 268.86 5.33
1443 79.5400 1.245882 280.97 268.93 5.35
1444 79.5900 1.245230 280.92 268.99 5.32
1445 79.6400 1.244578 283.56 269.07 5.35
1446 79.6900 1.243927 272.68 269.14 5.28
1447 79.7400 1.243277 273.76 269.22 5.26
1448 79.7900 1.242628 277.58 269.25 5.28
1449 79.8400 1.241980 275.79 269.36 5.26
1450 79.8900 1.241333 291.05 269.48 5.51
1451 79.9400 1.240686 289.96 269.64 5.43
1452 79.9900 1.240041 284.98 269.87 5.38
1453 80.0400 1.239396 281.89 270.17 5.33
1454 80.0900 1.238753 286.68 270.57 5.36
1455 80.1400 1.238110 292.33 271.07 5.42
1456 80.1900 1.237468 290.75 271.63 5.41
1457 80.2400 1.236827 280.36 272.15 5.33
1458 80.2900 1.236187 274.21 272.50 5.31
1459 80.3400 1.235548 278.83 272.55 5.31
1460 80.3900 1.234910 271.49 272.34 5.24
1461 80.4400 1.234273 277.19 272.01 5.29
1462 80.4900 1.233637 275.16 271.69 5.36
1463 80.5400 1.233001 267.15 271.45 5.39
1464 80.5900 1.232366 266.07 271.31 5.18
1465 80.6400 1.231733 267.63 271.29 5.20
1466 80.6900 1.231100 270.86 271.35 5.23
1467 80.7400 1.230468 273.80 271.48 5.27
1468 80.7900 1.229837 274.58 271.67 5.25
1469 80.8400 1.229207 265.19 271.94 5.24
1470 80.8900 1.228577 266.28 272.30 5.22
1471 80.9400 1.227949 276.72 272.85 5.30
1472 80.9900 1.227321 266.51 273.66 5.19
1473 81.0400 1.226695 274.30 274.83 5.28
1474 81.0900 1.226069 269.83 276.44 5.21
1475 81.1400 1.225444 275.95 278.49 5.26
1476 81.1900 1.224820 284.18 280.82 5.34
1477 81.2400 1.224197 280.63 283.03 5.34
1478 81.2900 1.223574 279.90 284.51 5.30
1479 81.3400 1.222953 287.24 284.71 5.38
1480 81.3900 1.222332 281.77 283.76 5.33
1481 81.4400 1.221712 276.87 282.32 5.29
1482 81.4900 1.221094 278.57 280.96 5.30
1483 81.5400 1.220476 278.17 280.07 5.28
1484 81.5900 1.219858 288.16 279.73 5.41
1485 81.6400 1.219242 279.54 280.02 5.32
1486 81.6900 1.218627 275.05 280.93 5.27
1487 81.7400 1.218012 276.21 282.58 5.31
1488 81.7900 1.217398 282.17 285.33 5.34
1489 81.8400 1.216785 293.33 289.90 5.47
1490 81.8900 1.216173 301.86 297.60 5.51
1491 81.9400 1.215562 305.65 310.19 5.54
1492 81.9900 1.214952 320.46 329.58 5.67
1493 82.0400 1.214342 366.81 356.95 6.07
1494 82.0900 1.213734 400.43 391.55 6.34
1495 82.1400 1.213126 444.01 429.28 6.68
1496 82.1900 1.212519 471.91 461.36 6.88
1497 82.2400 1.211913 476.86 475.35 6.92
1498 82.2900 1.211307 466.30 464.00 6.85
1499 82.3400 1.210703 428.85 433.36 6.56
1500 82.3900 1.210099 405.52 395.85 6.39
1501 82.4400 1.209496 371.28 360.81 6.10
1502 82.4900 1.208894 336.96 332.75 5.84
1503 82.5400 1.208293 327.56 312.69 5.82
1504 82.5900 1.207693 305.80 299.60 5.57
1505 82.6400 1.207093 292.60 291.59 5.45
1506 82.6900 1.206494 286.41 286.82 5.45
1507 82.7400 1.205897 284.42 283.94 5.35
1508 82.7900 1.205299 286.62 282.08 5.39
1509 82.8400 1.204703 284.59 280.79 5.34
1510 82.8900 1.204108 284.18 279.84 5.34
1511 82.9400 1.203513 290.94 279.22 5.48
1512 82.9900 1.202920 282.07 278.65 5.40
1513 83.0400 1.202327 277.05 278.21 5.29
1514 83.0900 1.201734 275.29 277.86 5.28
1515 83.1400 1.201143 277.98 277.59 5.31
1516 83.1900 1.200553 270.75 277.38 5.26
1517 83.2400 1.199963 269.02 277.23 5.21
1518 83.2900 1.199374 273.04 277.12 5.28
1519 83.3400 1.198786 269.61 277.06 5.23
1520 83.3900 1.198199 278.29 277.03 5.30
1521 83.4400 1.197612 282.85 277.03 5.36
1522 83.4900 1.197026 267.00 277.05 5.24
1523 83.5400 1.196442 268.64 277.10 5.27
1524 83.5900 1.195858 280.01 277.18 5.31
1525 83.6400 1.195274 273.83 277.29 5.25
1526 83.6900 1.194692 275.22 277.43 5.33
1527 83.7400 1.194110 276.85 277.61 5.27
1528 83.7900 1.193529 273.60 277.83 5.31
1529 83.8400 1.192949 283.32 278.09 5.33
1530 83.8900 1.192370 284.72 278.40 5.40
1531 83.9400 1.191791 278.66 278.78 5.31
1532 83.9900 1.191213 275.58 279.24 5.26
1533 84.0400 1.190636 286.84 279.79 5.39
1534 84.0900 1.190060 278.68 280.47 5.35
1535 84.1400 1.189485 278.43 281.32 5.29
1536 84.1900 1.188910 280.71 282.43 5.32
1537 84.2400 1.188336 287.73 283.95 5.42
1538 84.2900 1.187763 283.17 286.24 5.34
1539 84.3400 1.187191 291.51 289.91 5.47
1540 84.3900 1.186619 297.63 296.02 5.49
1541 84.4400 1.186049 317.94 306.00 5.69
1542 84.4900 1.185479 326.01 321.42 5.72
1543 84.5400 1.184910 352.51 343.24 5.95
1544 84.5900 1.184341 392.07 370.82 6.29
1545 84.6400 1.183774 414.55 400.75 6.45
1546 84.6900 1.183207 441.78 425.52 6.66
1547 84.7400 1.182641 442.82 434.80 6.68
1548 84.7900 1.182075 428.53 423.47 6.56
1549 84.8400 1.181511 408.62 397.73 6.40
1550 84.8900 1.180947 366.93 367.88 6.09
1551 84.9400 1.180384 348.04 340.94 5.91
1552 84.9900 1.179822 324.32 319.96 5.71
1553 85.0400 1.179260 302.19 305.33 5.51
1554 85.0900 1.178699 295.46 295.97 5.46
1555 85.1400 1.178139 298.66 290.31 5.49
1556 85.1900 1.177580 297.96 286.93 5.47
1557 85.2400 1.177022 287.22 284.83 5.41
1558 85.2900 1.176464 291.16 283.42 5.43
1559 85.3400 1.175907 287.16 282.41 5.37
1560 85.3900 1.175351 294.72 281.64 5.51
1561 85.4400 1.174795 291.90 281.05 5.42
1562 85.4900 1.174240 314.71 280.69 5.62
1563 85.5400 1.173686 313.57 280.31 5.61
1564 85.5900 1.173133 311.11 280.00 5.59
1565 85.6400 1.172581 297.18 279.76 5.47
1566 85.6900 1.172029 306.76 279.56 5.55
1567 85.7400 1.171478 304.15 279.40 5.54
1568 85.7900 1.170928 297.08 279.27 5.50
1569 85.8400 1.170378 294.40 279.16 5.46
1570 85.8900 1.169829 293.13 279.08 5.44
1571 85.9400 1.169281 293.72 279.02 5.49
1572 85.9900 1.168734 289.14 278.97 5.42
1573 86.0400 1.168187 281.97 278.94 5.36
1574 86.0900 1.167641 291.58 278.92 5.46
1575 86.1400 1.167096 279.55 278.90 5.32
1576 86.1900 1.166552 279.65 278.90 5.30
1577 86.2400 1.166008 284.92 278.91 5.41
1578 86.2900 1.165465 285.00 278.92 5.38
1579 86.3400 1.164923 283.03 278.94 5.33
1580 86.3900 1.164382 287.17 278.97 5.38
1581 86.4400 1.163841 288.04 279.00 5.43
1582 86.4900 1.163301 288.30 279.04 5.47
1583 86.5400 1.162761 292.54 279.08 5.43
1584 86.5900 1.162223 291.35 279.13 5.45
1585 86.6400 1.161685 292.90 279.18 5.43
1586 86.6900 1.161148 288.99 279.23 5.39
1587 86.7400 1.160612 292.18 279.29 5.42
1588 86.7900 1.160076 283.84 279.35 5.34
1589 86.8400 1.159541 289.90 279.42 5.41
1590 86.8900 1.159006 287.98 279.49 5.40
1591 86.9400 1.158473 284.85 279.57 5.37
1592 86.9900 1.157940 278.51 279.65 5.30
1593 87.0400 1.157408 278.70 279.76 5.31
1594 87.0900 1.156876 281.95 279.86 5.33
1595 87.1400 1.156346 291.32 279.96 5.41
1596 87.1900 1.155816 271.46 280.10 5.31
1597 87.2400 1.155286 280.02 280.26 5.40
1598 87.2900 1.154758 276.64 280.48 5.33
1599 87.3400 1.154230 276.76 280.80 5.29
1600 87.3900 1.153702 281.09 281.23 5.33
1601 87.4400 1.153176 278.50 281.79 5.35
1602 87.4900 1.152650 281.35 282.45 5.35
1603 87.5400 1.152125 276.03 283.11 5.27
1604 87.5900 1.151601 274.67 283.59 5.27
1605 87.6400 1.151077 274.38 283.70 5.28
1606 87.6900 1.150554 277.39 283.44 5.30
1607 87.7400 1.150032 278.25 283.01 5.33
1608 87.7900 1.149510 275.86 282.58 5.32
1609 87.8400 1.148989 276.49 282.25 5.42
1610 87.8900 1.148469 285.32 282.06 5.38
1611 87.9400 1.147949 279.94 282.01 5.31
1612 87.9900 1.147430 274.37 282.11 5.26
1613 88.0400 1.146912 268.56 282.29 5.23
1614 88.0900 1.146395 275.49 282.50 5.33
1615 88.1400 1.145878 283.37 282.74 5.40
1616 88.1900 1.145362 277.27 283.00 5.30
1617 88.2400 1.144846 273.82 283.29 5.31
1618 88.2900 1.144331 287.45 283.60 5.38
1619 88.3400 1.143817 276.86 283.93 5.27
1620 88.3900 1.143304 279.06 284.28 5.33
1621 88.4400 1.142791 277.97 284.67 5.32
1622 88.4900 1.142279 284.62 285.08 5.38
1623 88.5400 1.141768 272.29 285.53 5.27
1624 88.5900 1.141257 281.17 286.03 5.38
1625 88.6400 1.140747 282.29 286.58 5.33
1626 88.6900 1.140238 292.47 287.19 5.46
1627 88.7400 1.139729 282.91 287.88 5.39
1628 88.7900 1.139221 287.39 288.66 5.39
1629 88.8400 1.138713 285.69 289.55 5.36
1630 88.8900 1.138207 289.59 290.58 5.44
1631 88.9400 1.137701 288.44 291.80 5.39
1632 88.9900 1.137195 290.68 293.24 5.41
1633 89.0400 1.136691 298.32 294.99 5.49
1634 89.0900 1.136187 295.23 297.17 5.45
1635 89.1400 1.135683 296.89 300.00 5.46
1636 89.1900 1.135181 286.11 303.95 5.36
1637 89.2400 1.134679 281.35 309.92 5.38
1638 89.2900 1.134177 306.30 319.57 5.58
1639 89.3400 1.133677 327.60 335.50 5.74
1640 89.3900 1.133176 348.52 361.23 5.93
1641 89.4400 1.132677 401.54 399.86 6.35
1642 89.4900 1.132178 462.52 452.29 6.82
1643 89.5400 1.131680 537.43 514.56 7.37
1644 89.5900 1.131183 601.38 574.28 7.79
1645 89.6400 1.130686 631.21 609.07 7.98
1646 89.6900 1.130190 598.56 599.47 7.76
1647 89.7400 1.129694 532.87 551.74 7.32
1648 89.7900 1.129199 460.26 489.65 6.80
1649 89.8400 1.128705 418.89 431.88 6.56
1650 89.8900 1.128212 370.64 386.90 6.11
1651 89.9400 1.127719 343.73 356.36 5.92
1652 89.9900 1.127227 319.42 338.12 5.67
1653 90.0400 1.126735 327.99 328.46 5.74
1654 90.0900 1.126244 321.56 323.55 5.70
1655 90.1400 1.125754 322.03 320.06 5.70
1656 90.1900 1.125264 310.06 316.05 5.59
1657 90.2400 1.124775 313.80 311.45 5.62
1658 90.2900 1.124287 294.33 307.03 5.47
1659 90.3400 1.123799 283.15 303.31 5.35
1660 90.3900 1.123312 288.86 300.48 5.39
1661 90.4400 1.122825 289.08 298.47 5.42
1662 90.4900 1.122339 290.42 297.11 5.43
1663 90.5400 1.121854 297.44 296.22 5.51
1664 90.5900 1.121369 286.71 295.69 5.39
1665 90.6400 1.120885 291.61 295.32 5.41
1666 90.6900 1.120402 292.68 295.08 5.44
1667 90.7400 1.119919 285.84 294.96 5.40
1668 90.7900 1.119437 285.78 294.92 5.39
1669 90.8400 1.118956 303.62 294.97 5.53
1670 90.8900 1.118475 299.50 295.09 5.50
1671 90.9400 1.117995 295.24 295.29 5.46
1672 90.9900 1.117515 301.64 295.55 5.61
1673 91.0400 1.117036 300.26 295.90 5.50
1674 91.0900 1.116558 294.15 296.32 5.45
1675 91.1400 1.116081 293.97 296.84 5.46
1676 91.1900 1.115603 298.05 297.46 5.48
1677 91.2400 1.115127 287.46 298.20 5.43
1678 91.2900 1.114651 304.95 299.07 5.55
1679 91.3400 1.114176 301.06 300.12 5.51
1680 91.3900 1.113701 294.49 301.39 5.48
1681 91.4400 1.113227 292.04 302.94 5.42
1682 91.4900 1.112754 291.35 304.87 5.43
1683 91.5400 1.112281 294.51 307.33 5.50
1684 91.5900 1.111809 303.77 310.61 5.53
1685 91.6400 1.111337 309.30 315.29 5.61
1686 91.6900 1.110866 309.48 322.53 5.60
1687 91.7400 1.110396 316.46 334.35 5.64
1688 91.7900 1.109926 352.70 354.04 5.95
1689 91.8400 1.109457 389.73 385.48 6.26
1690 91.8900 1.108989 453.70 431.86 6.75
1691 91.9400 1.108521 531.01 493.17 7.31
1692 91.9900 1.108054 617.20 562.71 7.87
1693 92.0400 1.107587 656.28 622.55 8.12
1694 92.0900 1.107121 673.67 644.90 8.23
1695 92.1400 1.106655 627.06 615.74 7.94
1696 92.1900 1.106191 550.84 553.26 7.44
1697 92.2400 1.105726 458.94 484.72 6.79
1698 92.2900 1.105263 403.60 426.16 6.37
1699 92.3400 1.104800 373.39 383.05 6.13
1700 92.3900 1.104337 366.82 354.69 6.08
1701 92.4400 1.103875 340.23 337.57 5.87
1702 92.4900 1.103414 326.13 327.55 5.73
1703 92.5400 1.102953 333.44 321.29 5.80
1704 92.5900 1.102493 320.34 316.76 5.67
1705 92.6400 1.102034 314.50 313.20 5.66
1706 92.6900 1.101575 314.18 310.41 5.68
1707 92.7400 1.101117 314.23 308.28 5.62
1708 92.7900 1.100659 311.92 306.72 5.62
1709 92.8400 1.100202 307.92 305.63 5.66
1710 92.8900 1.099745 312.64 304.93 5.62
1711 92.9400 1.099289 302.78 304.53 5.52
1712 92.9900 1.098834 300.18 304.41 5.51
1713 93.0400 1.098379 307.49 304.56 5.56
1714 93.0900 1.097925 312.70 305.06 5.68
1715 93.1400 1.097471 295.82 306.09 5.45
1716 93.1900 1.097018 314.70 307.86 5.64
1717 93.2400 1.096566 310.58 310.89 5.63
1718 93.2900 1.096114 320.35 315.74 5.67
1719 93.3400 1.095663 320.73 322.95 5.68
1720 93.3900 1.095212 339.24 332.64 5.84
1721 93.4400 1.094762 368.48 344.01 6.09
1722 93.4900 1.094312 367.40 354.85 6.09
1723 93.5400 1.093863 365.95 361.77 6.08
1724 93.5900 1.093415 367.13 362.89 6.10
1725 93.6400 1.092967 365.51 360.32 6.09
1726 93.6900 1.092520 363.03 357.78 6.04
1727 93.7400 1.092073 360.11 357.45 6.01
1728 93.7900 1.091627 358.89 359.82 6.00
1729 93.8400 1.091182 373.23 364.36 6.12
1730 93.8900 1.090737 371.67 369.96 6.11
1731 93.9400 1.090292 384.83 375.28 6.23
1732 93.9900 1.089849 375.65 378.99 6.15
1733 94.0400 1.089405 379.64 380.11 6.17
1734 94.0900 1.088963 373.84 378.18 6.13
1735 94.1400 1.088521 365.89 373.41 6.06
1736 94.1900 1.088079 366.30 366.50 6.08
1737 94.2400 1.087638 355.36 358.32 5.99
1738 94.2900 1.087198 351.93 349.69 5.95
1739 94.3400 1.086758 343.75 341.24 5.94
1740 94.3900 1.086319 328.60 333.42 5.77
1741 94.4400 1.085880 320.89 326.52 5.69
1742 94.4900 1.085442 302.64 320.68 5.55
1743 94.5400 1.085004 322.44 315.93 5.70
1744 94.5900 1.084567 315.79 312.18 5.64
1745 94.6400 1.084131 314.86 309.33 5.68
1746 94.6900 1.083695 311.80 307.21 5.67
1747 94.7400 1.083259 310.20 305.68 5.61
1748 94.7900 1.082824 307.53 304.58 5.57
1749 94.8400 1.082390 299.88 303.82 5.59
1750 94.8900 1.081957 304.32 303.28 5.55
1751 94.9400 1.081523 305.32 302.91 5.54
1752 94.9900 1.081091 298.18 302.64 5.48
1753 95.0400 1.080659 297.22 302.46 5.47
1754 95.0900 1.080227 305.94 302.34 5.54
1755 95.1400 1.079796 304.54 302.26 5.53
1756 95.1900 1.079366 300.18 302.21 5.57
1757 95.2400 1.078936 292.89 302.20 5.47
1758 95.2900 1.078507 288.02 302.20 5.47
1759 95.3400 1.078078 298.01 302.23 5.53
1760 95.3900 1.077650 300.75 302.28 5.51
1761 95.4400 1.077222 311.16 302.28 5.63
1762 95.4900 1.076795 302.04 302.20 5.56
1763 95.5400 1.076368 292.80 302.13 5.49
1764 95.5900 1.075942 297.32 302.08 5.51
1765 95.6400 1.075517 300.38 302.06 5.51
1766 95.6900 1.075092 305.16 302.05 5.54
1767 95.7400 1.074668 304.03 302.06 5.53
1768 95.7900 1.074244 298.73 302.10 5.52
1769 95.8400 1.073820 297.85 302.16 5.52
1770 95.8900 1.073398 300.93 302.25 5.51
1771 95.9400 1.072975 298.50 302.38 5.53
1772 95.9900 1.072554 299.08 302.54 5.53
1773 96.0400 1.072132 300.43 302.75 5.54
1774 96.0900 1.071712 301.26 303.02 5.59
1775 96.1400 1.071292 300.89 303.36 5.52
1776 96.1900 1.070872 303.75 303.78 5.55
1777 96.2400 1.070453 301.07 304.31 5.52
1778 96.2900 1.070034 299.46 304.99 5.55
1779 96.3400 1.069616 314.12 305.86 5.64
1780 96.3900 1.069199 305.43 306.89 5.58
1781 96.4400 1.068782 311.85 308.44 5.60
1782 96.4900 1.068366 303.17 310.68 5.52
1783 96.5400 1.067950 315.42 314.17 5.63
1784 96.5900 1.067534 315.87 319.94 5.63
1785 96.6400 1.067120 335.70 329.59 5.81
1786 96.6900 1.066705 351.02 345.05 5.93
1787 96.7400 1.066292 375.21 367.85 6.17
1788 96.7900 1.065878 406.94 397.73 6.44
1789 96.8400 1.065466 427.40 430.39 6.56
1790 96.8900 1.065053 435.54 454.77 6.65
1791 96.9400 1.064642 428.47 456.60 6.56
1792 96.9900 1.064231 406.08 434.60 6.38
1793 97.0400 1.063820 379.55 402.30 6.28
1794 97.0900 1.063410 355.89 371.77 6.06
1795 97.1400 1.063000 350.07 348.12 6.03
1796 97.1900 1.062591 327.13 332.12 5.80
1797 97.2400 1.062183 310.68 322.46 5.58
1798 97.2900 1.061774 308.72 317.26 5.57
1799 97.3400 1.061367 311.37 314.82 5.63
1800 97.3900 1.060960 300.39 313.77 5.52
1801 97.4400 1.060553 302.89 312.95 5.53
1802 97.4900 1.060147 298.30 311.46 5.50
1803 97.5400 1.059742 305.04 309.32 5.53
1804 97.5900 1.059337 304.09 307.08 5.53
1805 97.6400 1.058932 294.75 305.16 5.51
1806 97.6900 1.058529 293.52 303.68 5.55
1807 97.7400 1.058125 298.77 302.61 5.49
1808 97.7900 1.057722 298.58 301.85 5.48
1809 97.8400 1.057320 291.69 301.31 5.52
1810 97.8900 1.056918 293.04 300.92 5.48
1811 97.9400 1.056516 298.13 300.61 5.49
1812 97.9900 1.056116 306.28 300.38 5.57
1813 98.0400 1.055715 309.39 300.19 5.59
1814 98.0900 1.055315 297.83 300.05 5.53
1815 98.1400 1.054916 296.77 299.94 5.50
1816 98.1900 1.054517 294.42 299.87 5.47
1817 98.2400 1.054119 292.66 299.83 5.49
1818 98.2900 1.053721 299.77 299.83 5.57
1819 98.3400 1.053323 301.03 299.86 5.51
1820 98.3900 1.052926 293.35 299.94 5.46
1821 98.4400 1.052530 296.98 300.08 5.47
1822 98.4900 1.052134 299.38 300.24 5.49
1823 98.5400 1.051739 300.98 300.46 5.50
1824 98.5900 1.051344 314.96 300.76 5.62
1825 98.6400 1.050949 296.18 301.13 5.49
1826 98.6900 1.050555 305.87 301.62 5.56
1827 98.7400 1.050162 304.07 302.14 5.56
1828 98.7900 1.049769 302.64 302.96 5.51
1829 98.8400 1.049377 297.57 304.07 5.47
1830 98.8900 1.048985 304.61 305.61 5.56
1831 98.9400 1.048593 299.62 307.92 5.52
1832 98.9900 1.048203 315.36 311.63 5.67
1833 99.0400 1.047812 325.69 317.78 5.72
1834 99.0900 1.047422 331.66 327.78 5.77
1835 99.1400 1.047033 355.79 343.02 5.97
1836 99.1900 1.046644 375.85 363.95 6.14
1837 99.2400 1.046255 399.95 388.53 6.34
1838 99.2900 1.045867 400.83 409.79 6.35
1839 99.3400 1.045480 403.14 416.66 6.37
1840 99.3900 1.045093 391.77 405.67 6.34
1841 99.4400 1.044706 380.79 386.12 6.23
1842 99.4900 1.044320 363.95 367.66 6.07
1843 99.5400 1.043934 338.62 354.24 5.85
1844 99.5900 1.043549 346.84 345.94 5.91
1845 99.6400 1.043165 337.76 341.07 5.85
1846 99.6900 1.042781 339.75 337.74 5.86
1847 99.7400 1.042397 333.22 334.89 5.85
1848 99.7900 1.042014 339.87 332.40 5.87
1849 99.8400 1.041631 339.19 330.26 5.91
1850 99.8900 1.041249 337.12 327.77 5.86
1851 99.9400 1.040867 337.80 323.77 5.89
1852 99.9900 1.040486 325.43 318.32 5.83
1853 100.0400 1.040105 322.49 312.77 5.69
1854 100.0900 1.039725 321.25 308.11 5.70
1855 100.1400 1.039345 303.07 304.64 5.58
1856 100.1900 1.038966 301.86 302.23 5.54
1857 100.2400 1.038587 306.34 300.61 5.62
1858 100.2900 1.038208 298.24 299.50 5.56
1859 100.3400 1.037830 303.83 298.70 5.53
1860 100.3900 1.037453 293.42 298.11 5.43
1861 100.4400 1.037076 290.57 297.62 5.43
1862 100.4900 1.036699 300.09 297.23 5.53
1863 100.5400 1.036323 290.59 296.88 5.53
1864 100.5900 1.035948 299.58 296.59 5.50
1865 100.6400 1.035573 305.18 296.33 5.57
1866 100.6900 1.035198 301.88 296.09 5.55
1867 100.7400 1.034824 302.16 295.89 5.55
1868 100.7900 1.034450 290.52 295.70 5.46
1869 100.8400 1.034077 291.25 295.52 5.44
1870 100.8900 1.033704 290.94 295.36 5.47
1871 100.9400 1.033332 291.87 295.22 5.46
1872 100.9900 1.032960 287.86 295.08 5.44
1873 101.0400 1.032589 298.81 294.95 5.49
1874 101.0900 1.032218 290.18 294.83 5.42
1875 101.1400 1.031847 290.53 294.72 5.42
1876 101.1900 1.031477 284.41 294.61 5.35
1877 101.2400 1.031108 299.55 294.58 5.49
1878 101.2900 1.030739 303.14 294.48 5.52
1879 101.3400 1.030370 295.49 294.37 5.48
1880 101.3900 1.030002 295.18 294.26 5.44
1881 101.4400 1.029634 294.92 294.14 5.44
1882 101.4900 1.029267 291.55 294.04 5.43
1883 101.5400 1.028900 288.63 293.93 5.47
1884 101.5900 1.028534 295.42 293.83 5.47
1885 101.6400 1.028168 305.88 293.73 5.61
1886 101.6900 1.027803 302.25 293.63 5.54
1887 101.7400 1.027438 299.96 293.53 5.51
1888 101.7900 1.027073 292.42 293.44 5.47
1889 101.8400 1.026709 283.33 293.35 5.34
1890 101.8900 1.026346 299.88 293.26 5.49
1891 101.9400 1.025982 293.56 293.17 5.43
1892 101.9900 1.025620 296.51 293.09 5.46
1893 102.0400 1.025258 286.52 293.00 5.38
1894 102.0900 1.024896 295.64 292.92 5.50
1895 102.1400 1.024535 292.65 292.84 5.46
1896 102.1900 1.024174 290.15 292.76 5.41
1897 102.2400 1.023813 294.07 292.68 5.49
1898 102.2900 1.023453 300.05 292.60 5.50
1899 102.3400 1.023094 300.00 292.53 5.52
1900 102.3900 1.022735 298.34 292.45 5.50
1901 102.4400 1.022376 285.70 292.38 5.52
1902 102.4900 1.022018 284.68 292.31 5.46
1903 102.5400 1.021660 284.89 292.25 5.41
1904 102.5900 1.021303 287.11 292.18 5.41
1905 102.6400 1.020946 292.77 292.12 5.48
1906 102.6900 1.020589 282.72 292.05 5.36
1907 102.7400 1.020234 286.65 292.00 5.39
1908 102.7900 1.019878 290.16 291.94 5.43
1909 102.8400 1.019523 291.43 291.89 5.45
1910 102.8900 1.019168 297.87 291.90 5.56
1911 102.9400 1.018814 297.84 291.94 5.49
1912 102.9900 1.018460 282.64 291.98 5.36
1913 103.0400 1.018107 286.83 292.02 5.43
1914 103.0900 1.017754 290.30 292.08 5.47
1915 103.1400 1.017402 295.18 292.13 5.48
1916 103.1900 1.017050 291.67 292.20 5.42
1917 103.2400 1.016698 300.07 292.27 5.53
1918 103.2900 1.016347 296.90 292.30 5.47
1919 103.3400 1.015996 289.53 292.40 5.44
1920 103.3900 1.015646 294.72 292.52 5.52
1921 103.4400 1.015296 301.25 292.66 5.56
1922 103.4900 1.014947 296.87 292.82 5.53
1923 103.5400 1.014598 285.07 293.01 5.39
1924 103.5900 1.014249 291.39 293.25 5.45
1925 103.6400 1.013901 295.80 293.53 5.50
1926 103.6900 1.013553 297.20 293.89 5.47
1927 103.7400 1.013206 287.42 294.33 5.42
1928 103.7900 1.012859 296.45 294.90 5.46
1929 103.8400 1.012513 292.22 295.68 5.46
1930 103.8900 1.012167 295.83 296.78 5.46
1931 103.9400 1.011822 294.33 298.47 5.45
1932 103.9900 1.011477 298.08 301.22 5.51
1933 104.0400 1.011132 306.15 305.76 5.57
1934 104.0900 1.010788 321.73 313.09 5.70
1935 104.1400 1.010444 324.76 323.50 5.78
1936 104.1900 1.010100 352.91 336.48 5.95
1937 104.2400 1.009757 358.61 348.33 6.00
1938 104.2900 1.009415 358.13 351.97 6.06
1939 104.3400 1.009073 345.77 344.47 5.91
1940 104.3900 1.008731 329.78 331.59 5.87
1941 104.4400 1.008390 319.77 319.44 5.82
1942 104.4900 1.008049 313.56 310.33 5.62
1943 104.5400 1.007709 318.65 304.29 5.66
1944 104.5900 1.007369 302.42 300.59 5.55
1945 104.6400 1.007029 298.12 298.38 5.54
1946 104.6900 1.006690 298.02 297.03 5.47
1947 104.7400 1.006351 303.29 296.15 5.53
1948 104.7900 1.006013 295.40 295.56 5.45
1949 104.8400 1.005675 296.89 295.13 5.46
1950 104.8900 1.005337 292.60 294.83 5.44
1951 104.9400 1.005000 297.85 294.63 5.50
1952 104.9900 1.004664 288.15 294.49 5.44
1953 105.0400 1.004328 288.23 294.42 5.43
1954 105.0900 1.003992 294.20 294.41 5.47
1955 105.1400 1.003656 294.67 294.45 5.46
1956 105.1900 1.003321 287.03 294.54 5.37
1957 105.2400 1.002987 300.12 294.69 5.49
1958 105.2900 1.002653 298.53 294.91 5.50
1959 105.3400 1.002319 285.13 295.21 5.39
1960 105.3900 1.001986 280.04 295.61 5.40
1961 105.4400 1.001653 275.14 296.16 5.34
1962 105.4900 1.001320 287.46 296.92 5.38
1963 105.5400 1.000988 291.48 298.00 5.49
1964 105.5900 1.000656 309.36 299.72 5.61
1965 105.6400 1.000325 303.82 302.49 5.53
1966 105.6900 0.999994 311.00 306.89 5.67
1967 105.7400 0.999664 312.69 313.53 5.60
1968 105.7900 0.999334 329.22 322.50 5.78
1969 105.8400 0.999004 335.02 332.66 5.89
1970 105.8900 0.998675 346.27 340.53 5.91
1971 105.9400 0.998346 327.33 341.09 5.82
1972 105.9900 0.998018 330.62 333.83 5.76
1973 106.0400 0.997690 329.26 323.76 5.75
1974 106.0900 0.997362 318.45 315.04 5.66
1975 106.1400 0.997035 322.14 308.97 5.72
1976 106.1900 0.996708 312.70 305.32 5.61
1977 106.2400 0.996382 313.74 303.45 5.64
1978 106.2900 0.996056 303.70 302.77 5.57
1979 106.3400 0.995730 294.15 302.92 5.47
1980 106.3900 0.995405 294.36 303.74 5.51
1981 106.4400 0.995080 299.92 305.27 5.57
1982 106.4900 0.994756 308.30 307.79 5.58
1983 106.5400 0.994432 309.80 311.91 5.61
1984 106.5900 0.994108 324.79 318.81 5.74
1985 106.6400 0.993785 333.54 330.42 5.79
1986 106.6900 0.993462 357.61 349.02 6.00
1987 106.7400 0.993140 384.15 376.17 6.23
1988 106.7900 0.992818 390.45 409.73 6.26
1989 106.8400 0.992496 410.28 437.84 6.42
1990 106.8900 0.992175 406.48 440.75 6.46
1991 106.9400 0.991854 396.31 416.15 6.32
1992 106.9900 0.991534 379.69 382.75 6.20
1993 107.0400 0.991214 339.94 354.14 5.86
1994 107.0900 0.990895 334.15 334.10 5.80
1995 107.1400 0.990575 315.35 321.56 5.68
1996 107.1900 0.990256 306.24 314.37 5.61
1997 107.2400 0.989938 309.38 310.70 5.69
1998 107.2900 0.989620 309.22 309.40 5.66
1999 107.3400 0.989302 314.30 309.85 5.64
2000 107.3900 0.988985 300.12 311.37 5.49
2001 107.4400 0.988668 324.00 312.47 5.74
2002 107.4900 0.988352 315.61 311.30 5.64
2003 107.5400 0.988036 305.60 308.04 5.58
2004 107.5900 0.987720 297.30 304.44 5.49
2005 107.6400 0.987405 292.88 301.54 5.43
2006 107.6900 0.987090 298.32 299.50 5.48
2007 107.7400 0.986775 299.30 298.17 5.48
2008 107.7900 0.986461 294.89 297.30 5.46
2009 107.8400 0.986148 302.88 296.74 5.55
2010 107.8900 0.985834 290.31 296.36 5.49
2011 107.9400 0.985521 280.55 296.09 5.38
2012 107.9900 0.985209 289.41 295.90 5.44
2013 108.0400 0.984896 288.44 295.78 5.42
2014 108.0900 0.984585 291.06 295.72 5.41
2015 108.1400 0.984273 294.80 295.70 5.45
2016 108.1900 0.983962 289.11 295.73 5.39
2017 108.2400 0.983652 288.22 295.83 5.40
2018 108.2900 0.983341 294.93 295.96 5.50
2019 108.3400 0.983031 294.28 296.14 5.51
2020 108.3900 0.982722 298.24 296.37 5.49
2021 108.4400 0.982413 302.73 296.64 5.56
2022 108.4900 0.982104 299.74 296.98 5.53
2023 108.5400 0.981796 289.65 297.38 5.41
2024 108.5900 0.981488 290.86 297.86 5.44
2025 108.6400 0.981180 299.93 298.44 5.52
2026 108.6900 0.980873 298.87 299.14 5.50
2027 108.7400 0.980566 302.89 299.98 5.60
2028 108.7900 0.980260 293.49 301.01 5.47
2029 108.8400 0.979954 298.20 302.28 5.49
2030 108.8900 0.979648 299.34 303.87 5.50
2031 108.9400 0.979342 297.41 305.89 5.53
2032 108.9900 0.979038 297.75 308.51 5.52
2033 109.0400 0.978733 307.51 312.01 5.61
2034 109.0900 0.978429 305.85 316.86 5.61
2035 109.1400 0.978125 316.15 323.99 5.65
2036 109.1900 0.977821 333.92 335.18 5.81
2037 109.2400 0.977518 360.45 353.49 6.09
2038 109.2900 0.977216 399.12 383.26 6.35
2039 109.3400 0.976913 434.17 428.78 6.61
2040 109.3900 0.976611 483.88 489.64 6.97
2041 109.4400 0.976310 526.13 548.16 7.27
2042 109.4900 0.976009 518.77 564.14 7.22
2043 109.5400 0.975708 488.42 523.42 7.06
2044 109.5900 0.975407 454.38 460.82 6.77
2045 109.6400 0.975107 399.45 406.77 6.35
2046 109.6900 0.974807 376.48 369.22 6.17
2047 109.7400 0.974508 348.00 345.74 5.92
2048 109.7900 0.974209 335.97 331.84 5.81
2049 109.8400 0.973910 317.03 323.72 5.64
2050 109.8900 0.973612 320.29 318.70 5.68
2051 109.9400 0.973314 322.27 314.85 5.71
2052 109.9900 0.973017 318.70 311.27 5.69
2053 110.0400 0.972720 311.79 308.11 5.62
2054 110.0900 0.972423 303.68 305.60 5.65
2055 110.1400 0.972126 302.02 303.70 5.57
2056 110.1900 0.971830 295.35 302.26 5.49
2057 110.2400 0.971535 295.87 301.20 5.55
2058 110.2900 0.971239 292.82 300.38 5.52
2059 110.3400 0.970944 306.50 299.74 5.59
2060 110.3900 0.970650 301.89 299.23 5.58
2061 110.4400 0.970356 305.42 298.82 5.57
2062 110.4900 0.970062 295.40 298.51 5.46
2063 110.5400 0.969768 294.97 298.26 5.50
2064 110.5900 0.969475 299.47 298.07 5.49
2065 110.6400 0.969182 293.90 297.93 5.44
2066 110.6900 0.968890 303.80 297.85 5.58
2067 110.7400 0.968598 302.48 297.80 5.58
2068 110.7900 0.968306 295.04 297.80 5.52
2069 110.8400 0.968015 302.34 297.84 5.51
2070 110.8900 0.967724 300.38 297.92 5.50
2071 110.9400 0.967433 300.31 298.04 5.54
2072 110.9900 0.967143 298.67 298.20 5.50
2073 111.0400 0.966853 298.79 298.42 5.48
2074 111.0900 0.966563 293.12 298.69 5.44
2075 111.1400 0.966274 302.03 299.02 5.55
2076 111.1900 0.965985 302.81 299.42 5.54
2077 111.2400 0.965697 301.30 299.91 5.53
2078 111.2900 0.965409 300.48 300.50 5.51
2079 111.3400 0.965121 312.55 301.23 5.68
2080 111.3900 0.964834 302.96 302.11 5.54
2081 111.4400 0.964547 296.97 303.20 5.54
2082 111.4900 0.964260 295.95 304.56 5.50
2083 111.5400 0.963974 299.39 306.28 5.52
2084 111.5900 0.963688 315.69 308.48 5.63
2085 111.6400 0.963402 305.50 311.37 5.57
2086 111.6900 0.963117 307.85 315.24 5.61
2087 111.7400 0.962832 314.42 320.65 5.65
2088 111.7900 0.962547 321.07 328.59 5.73
2089 111.8400 0.962263 334.94 340.91 5.81
2090 111.8900 0.961979 374.61 360.89 6.13
2091 111.9400 0.961695 417.20 393.39 6.48
2092 111.9900 0.961412 454.83 443.49 6.77
2093 112.0400 0.961129 504.19 509.42 7.12
2094 112.0900 0.960847 538.26 563.58 7.36
2095 112.1400 0.960565 538.16 559.60 7.35
2096 112.1900 0.960283 490.52 503.37 7.01
2097 112.2400 0.960002 451.88 439.51 6.75
2098 112.2900 0.959721 407.29 391.30 6.41
2099 112.3400 0.959440 365.27 360.20 6.09
2100 112.3900 0.959159 359.71 341.32 6.02
2101 112.4400 0.958879 340.98 330.04 5.88
2102 112.4900 0.958600 331.08 323.17 5.82
2103 112.5400 0.958320 319.08 318.42 5.72
2104 112.5900 0.958041 306.59 314.42 5.60
2105 112.6400 0.957763 305.45 310.83 5.63
2106 112.6900 0.957484 304.54 307.89 5.59
2107 112.7400 0.957206 299.03 305.65 5.48
2108 112.7900 0.956929 296.55 303.95 5.49
2109 112.8400 0.956651 304.71 302.66 5.57
2110 112.8900 0.956374 303.56 301.65 5.62
2111 112.9400 0.956098 295.63 300.84 5.54
2112 112.9900 0.955822 296.06 300.18 5.56
2113 113.0400 0.955546 303.65 299.63 5.59
2114 113.0900 0.955270 295.03 299.16 5.51
2115 113.1400 0.954995 298.55 298.78 5.51
2116 113.1900 0.954720 294.03 298.45 5.46
2117 113.2400 0.954445 298.33 298.16 5.50
2118 113.2900 0.954171 297.36 297.92 5.50
2119 113.3400 0.953897 285.97 297.71 5.44
2120 113.3900 0.953624 295.43 297.53 5.48
2121 113.4400 0.953350 294.46 297.38 5.53
2122 113.4900 0.953078 301.18 297.24 5.55
2123 113.5400 0.952805 310.21 297.12 5.64
2124 113.5900 0.952533 301.66 297.02 5.57
2125 113.6400 0.952261 297.37 296.92 5.54
2126 113.6900 0.951989 294.70 296.80 5.53
2127 113.7400 0.951718 297.98 296.68 5.54
2128 113.7900 0.951447 288.07 296.57 5.47
2129 113.8400 0.951177 297.57 296.47 5.47
2130 113.8900 0.950907 300.61 296.37 5.55
2131 113.9400 0.950637 307.38 296.29 5.61
2132 113.9900 0.950367 308.69 296.20 5.57
2133 114.0400 0.950098 295.50 296.13 5.47
2134 114.0900 0.949829 304.02 296.05 5.57
2135 114.1400 0.949561 305.82 295.99 5.60
2136 114.1900 0.949293 299.61 295.92 5.52
2137 114.2400 0.949025 300.25 295.86 5.64
2138 114.2900 0.948757 300.68 295.81 5.53
2139 114.3400 0.948490 295.49 295.75 5.50
2140 114.3900 0.948223 302.33 295.70 5.61
2141 114.4400 0.947957 292.30 295.65 5.54
2142 114.4900 0.947691 299.27 295.75 5.56
2143 114.5400 0.947425 304.60 295.71 5.55
2144 114.5900 0.947159 303.16 295.67 5.55
2145 114.6400 0.946894 305.24 295.63 5.57
2146 114.6900 0.946629 312.12 295.60 5.63
2147 114.7400 0.946365 309.01 295.56 5.63
2148 114.7900 0.946100 306.95 295.53 5.63
2149 114.8400 0.945836 307.07 295.50 5.58
2150 114.8900 0.945573 304.61 295.47 5.61
2151 114.9400 0.945310 299.47 295.31 5.57
2152 114.9900 0.945047 286.40 295.28 5.48
2153 115.0400 0.944784 293.90 295.26 5.50
2154 115.0900 0.944522 300.89 295.23 5.53
2155 115.1400 0.944260 306.69 295.21 5.61
2156 115.1900 0.943998 296.82 295.19 5.51
2157 115.2400 0.943737 297.09 295.17 5.48
2158 115.2900 0.943476 292.85 295.15 5.52
2159 115.3400 0.943215 288.37 295.13 5.38
2160 115.3900 0.942955 297.31 295.11 5.50
2161 115.4400 0.942695 311.31 295.09 5.63
2162 115.4900 0.942435 312.41 295.08 5.66
2163 115.5400 0.942176 308.07 295.06 5.61
2164 115.5900 0.941917 302.70 295.05 5.58
2165 115.6400 0.941658 291.93 295.03 5.52
2166 115.6900 0.941400 289.79 295.02 5.53
2167 115.7400 0.941142 304.57 295.01 5.57
2168 115.7900 0.940884 297.45 294.99 5.53
2169 115.8400 0.940627 294.63 294.98 5.46
2170 115.8900 0.940370 303.91 294.97 5.54
2171 115.9400 0.940113 301.01 294.96 5.52
2172 115.9900 0.939856 289.75 294.95 5.44
2173 116.0400 0.939600 286.12 294.94 5.37
2174 116.0900 0.939344 293.36 294.93 5.45
2175 116.1400 0.939089 301.69 295.00 5.54
2176 116.1900 0.938834 296.11 295.09 5.53
2177 116.2400 0.938579 297.09 295.18 5.49
2178 116.2900 0.938324 292.48 295.27 5.47
2179 116.3400 0.938070 296.17 295.36 5.48
2180 116.3900 0.937816 294.12 295.45 5.45
2181 116.4400 0.937563 302.63 295.55 5.53
2182 116.4900 0.937309 300.77 295.64 5.51
2183 116.5400 0.937056 296.19 295.74 5.47
2184 116.5900 0.936804 299.10 295.83 5.51
2185 116.6400 0.936551 301.82 295.93 5.54
2186 116.6900 0.936299 293.50 296.15 5.44
2187 116.7400 0.936048 295.43 296.25 5.45
2188 116.7900 0.935796 296.67 296.36 5.48
2189 116.8400 0.935545 291.27 296.46 5.43
2190 116.8900 0.935294 285.70 296.57 5.41
2191 116.9400 0.935044 298.64 296.67 5.57
2192 116.9900 0.934794 299.21 296.79 5.53
2193 117.0400 0.934544 293.19 296.90 5.46
2194 117.0900 0.934294 304.35 297.02 5.55
2195 117.1400 0.934045 297.08 297.14 5.50
2196 117.1900 0.933796 298.51 297.26 5.51
2197 117.2400 0.933548 299.80 297.39 5.57
2198 117.2900 0.933299 305.83 297.53 5.64
2199 117.3400 0.933051 297.56 297.53 5.53
2200 117.3900 0.932804 302.09 297.69 5.52
2201 117.4400 0.932556 292.59 297.87 5.45
2202 117.4900 0.932309 296.73 298.06 5.52
2203 117.5400 0.932063 301.85 298.28 5.61
2204 117.5900 0.931816 299.15 298.55 5.58
2205 117.6400 0.931570 300.77 298.87 5.56
2206 117.6900 0.931324 291.68 299.30 5.51
2207 117.7400 0.931079 297.54 299.89 5.53
2208 117.7900 0.930833 312.73 300.77 5.62
2209 117.8400 0.930588 313.42 302.07 5.63
2210 117.8900 0.930344 305.67 303.85 5.69
2211 117.9400 0.930100 305.76 305.72 5.58
2212 117.9900 0.929856 306.76 306.49 5.61
2213 118.0400 0.929612 311.58 305.61 5.67
2214 118.0900 0.929368 305.32 304.04 5.55
2215 118.1400 0.929125 294.86 302.65 5.48
2216 118.1900 0.928883 307.41 301.72 5.56
2217 118.2400 0.928640 319.77 301.17 5.69
2218 118.2900 0.928398 307.94 300.89 5.68
2219 118.3400 0.928156 308.65 300.76 5.57
2220 118.3900 0.927915 301.26 300.73 5.57
2221 118.4400 0.927673 297.00 300.77 5.55
2222 118.4900 0.927432 307.06 300.85 5.58
2223 118.5400 0.927192 317.48 300.96 5.67
2224 118.5900 0.926951 305.77 301.10 5.64
2225 118.6400 0.926711 302.71 301.26 5.60
2226 118.6900 0.926472 294.62 301.45 5.55
2227 118.7400 0.926232 300.25 301.65 5.54
2228 118.7900 0.925993 300.98 301.87 5.56
2229 118.8400 0.925754 300.10 302.11 5.53
2230 118.8900 0.925516 292.57 302.39 5.47
2231 118.9400 0.925277 300.89 302.72 5.57
2232 118.9900 0.925039 314.86 303.08 5.68
2233 119.0400 0.924802 314.19 303.51 5.71
2234 119.0900 0.924564 295.43 303.93 5.62
2235 119.1400 0.924327 307.67 304.40 5.65
2236 119.1900 0.924091 309.57 304.92 5.60
2237 119.2400 0.923854 308.70 305.49 5.58
2238 119.2900 0.923618 300.66 306.13 5.63
2239 119.3400 0.923382 300.34 306.86 5.60
2240 119.3900 0.923147 312.64 307.70 5.68
2241 119.4400 0.922911 310.35 308.66 5.68
2242 119.4900 0.922676 306.95 309.79 5.60
2243 119.5400 0.922442 315.18 311.12 5.66
2244 119.5900 0.922207 314.76 312.71 5.65
2245 119.6400 0.921973 302.07 314.66 5.54
2246 119.6900 0.921739 323.24 317.08 5.71
2247 119.7400 0.921506 314.52 320.15 5.63
2248 119.7900 0.921273 320.25 324.14 5.68
2249 119.8400 0.921040 327.95 329.52 5.89
2250 119.8900 0.920807 332.69 337.11 5.80
2251 119.9400 0.920575 349.32 348.33 5.92
2252 119.9900 0.920343 362.44 365.51 6.03
2253 120.0400 0.920111 390.55 391.95 6.27
2254 120.0900 0.919879 437.51 431.30 6.62
2255 120.1400 0.919648 475.17 484.61 6.90
2256 120.1900 0.919417 520.11 541.37 7.22
2257 120.2400 0.919187 561.16 571.38 7.51
2258 120.2900 0.918957 546.91 552.64 7.41
2259 120.3400 0.918727 514.00 502.65 7.19
2260 120.3900 0.918497 461.71 449.27 6.81
2261 120.4400 0.918267 419.23 407.18 6.49
2262 120.4900 0.918038 390.97 378.67 6.32
2263 120.5400 0.917809 371.70 360.97 6.15
2264 120.5900 0.917581 345.91 350.51 5.93
2265 120.6400 0.917353 343.97 343.81 5.90
2266 120.6900 0.917125 335.91 338.09 5.84
2267 120.7400 0.916897 328.53 332.47 5.78
2268 120.7900 0.916670 320.32 327.41 5.67
2269 120.8400 0.916442 318.43 323.32 5.69
2270 120.8900 0.916216 306.35 320.24 5.61
2271 120.9400 0.915989 308.76 317.99 5.60
2272 120.9900 0.915763 317.50 316.33 5.74
2273 121.0400 0.915537 315.99 315.11 5.68
2274 121.0900 0.915311 321.43 314.18 5.74
2275 121.1400 0.915086 311.58 313.47 5.67
2276 121.1900 0.914861 325.21 312.92 5.76
2277 121.2400 0.914636 316.35 312.50 5.64
2278 121.2900 0.914411 306.43 312.18 5.56
2279 121.3400 0.914187 316.47 311.95 5.66
2280 121.3900 0.913963 311.09 311.79 5.65
2281 121.4400 0.913739 313.43 311.70 5.64
2282 121.4900 0.913516 307.01 311.65 5.59
2283 121.5400 0.913293 317.22 311.65 5.69
2284 121.5900 0.913070 320.59 311.69 5.76
2285 121.6400 0.912847 309.61 311.78 5.67
2286 121.6900 0.912625 316.68 311.88 5.69
2287 121.7400 0.912403 307.52 311.98 5.60
2288 121.7900 0.912181 303.51 312.13 5.56
2289 121.8400 0.911960 318.10 312.32 5.67
2290 121.8900 0.911739 318.24 312.55 5.71
2291 121.9400 0.911518 310.51 312.83 5.61
2292 121.9900 0.911297 308.69 313.16 5.63
2293 122.0400 0.911077 319.13 313.55 5.67
2294 122.0900 0.910857 319.79 314.02 5.69
2295 122.1400 0.910637 316.92 314.57 5.66
2296 122.1900 0.910418 318.45 315.21 5.68
2297 122.2400 0.910199 315.64 315.98 5.75
2298 122.2900 0.909980 319.58 316.90 5.71
2299 122.3400 0.909761 317.86 318.00 5.66
2300 122.3900 0.909543 316.67 319.34 5.64
2301 122.4400 0.909324 311.08 320.98 5.61
2302 122.4900 0.909107 316.20 323.03 5.73
2303 122.5400 0.908889 325.78 325.63 5.73
2304 122.5900 0.908672 321.35 329.03 5.75
2305 122.6400 0.908455 329.58 333.64 5.82
2306 122.6900 0.908238 337.35 340.16 5.86
2307 122.7400 0.908022 349.05 349.76 5.97
2308 122.7900 0.907806 365.43 364.22 6.08
2309 122.8400 0.907590 388.88 385.79 6.28
2310 122.8900 0.907374 413.42 416.76 6.50
2311 122.9400 0.907159 449.08 457.67 6.71
2312 122.9900 0.906944 490.12 502.96 7.03
2313 123.0400 0.906729 511.40 535.52 7.16
2314 123.0900 0.906515 518.43 536.09 7.21
2315 123.1400 0.906300 494.79 506.51 7.07
2316 123.1900 0.906086 462.56 464.61 6.81
2317 123.2400 0.905873 428.43 425.15 6.58
2318 123.2900 0.905659 409.46 394.54 6.41
2319 123.3400 0.905446 385.94 373.23 6.29
2320 123.3900 0.905233 372.94 359.27 6.24
2321 123.4400 0.905021 354.03 350.43 6.07
2322 123.4900 0.904808 335.25 344.90 5.84
2323 123.5400 0.904596 344.19 341.42 5.92
2324 123.5900 0.904385 335.58 339.21 5.81
2325 123.6400 0.904173 339.32 337.78 5.84
2326 123.6900 0.903962 329.45 336.82 5.85
2327 123.7400 0.903751 336.06 336.12 5.82
2328 123.7900 0.903540 330.50 335.51 5.78
2329 123.8400 0.903330 341.80 334.88 5.87
2330 123.8900 0.903120 332.90 334.16 5.79
2331 123.9400 0.902910 325.78 333.29 5.82
2332 123.9900 0.902700 333.18 332.26 5.86
2333 124.0400 0.902491 324.68 331.08 5.80
2334 124.0900 0.902282 339.99 329.89 5.93
2335 124.1400 0.902073 332.78 328.52 5.85
2336 124.1900 0.901864 329.31 327.12 5.82
2337 124.2400 0.901656 332.29 325.73 5.80
2338 124.2900 0.901448 324.13 324.37 5.75
2339 124.3400 0.901240 321.12 323.08 5.73
2340 124.3900 0.901033 322.04 321.88 5.70
2341 124.4400 0.900826 319.13 320.78 5.67
2342 124.4900 0.900619 322.07 319.80 5.71
2343 124.5400 0.900412 321.15 318.94 5.70
2344 124.5900 0.900206 327.48 318.20 5.75
2345 124.6400 0.900000 313.54 317.57 5.63
2346 124.6900 0.899794 310.71 317.06 5.64
2347 124.7400 0.899588 315.09 316.66 5.67
2348 124.7900 0.899383 324.55 316.36 5.74
2349 124.8400 0.899178 319.93 316.15 5.72
2350 124.8900 0.898973 317.46 316.02 5.66
2351 124.9400 0.898768 320.21 315.97 5.77
2352 124.9900 0.898564 309.12 315.99 5.72
2353 125.0400 0.898360 306.77 316.09 5.63
2354 125.0900 0.898156 311.99 316.25 5.71
2355 125.1400 0.897953 301.03 316.49 5.50
2356 125.1900 0.897750 316.27 316.81 5.64
2357 125.2400 0.897547 312.15 317.22 5.61
2358 125.2900 0.897344 314.35 317.74 5.65
2359 125.3400 0.897142 313.85 318.40 5.67
2360 125.3900 0.896939 311.26 319.25 5.63
2361 125.4400 0.896738 307.98 320.35 5.56
2362 125.4900 0.896536 321.38 321.82 5.69
2363 125.5400 0.896335 319.11 323.87 5.68
2364 125.5900 0.896133 327.94 326.82 5.77
2365 125.6400 0.895933 320.51 331.16 5.77
2366 125.6900 0.895732 331.50 337.53 5.86
2367 125.7400 0.895532 355.78 346.63 6.06
2368 125.7900 0.895332 359.47 358.91 6.03
2369 125.8400 0.895132 375.00 373.93 6.14
2370 125.8900 0.894932 380.48 388.93 6.18
2371 125.9400 0.894733 394.38 398.17 6.32
2372 125.9900 0.894534 393.27 396.81 6.29
2373 126.0400 0.894335 381.97 386.27 6.19
2374 126.0900 0.894136 373.63 371.60 6.16
2375 126.1400 0.893938 365.70 357.42 6.11
2376 126.1900 0.893740 352.89 345.78 5.96
2377 126.2400 0.893542 345.82 337.14 5.94
2378 126.2900 0.893345 340.34 331.10 5.88
2379 126.3400 0.893148 333.13 326.98 5.80
2380 126.3900 0.892951 329.77 324.18 5.78
2381 126.4400 0.892754 327.12 322.25 5.84
2382 126.4900 0.892558 326.28 320.86 5.79
2383 126.5400 0.892361 318.68 319.84 5.74
2384 126.5900 0.892165 332.86 319.06 5.80
2385 126.6400 0.891970 326.09 318.45 5.73
2386 126.6900 0.891774 320.77 318.00 5.70
2387 126.7400 0.891579 315.04 317.62 5.68
2388 126.7900 0.891384 322.94 317.31 5.75
2389 126.8400 0.891189 328.28 317.06 5.76
2390 126.8900 0.890995 323.05 316.86 5.70
2391 126.9400 0.890801 313.78 316.79 5.67
2392 126.9900 0.890607 323.23 316.66 5.78
2393 127.0400 0.890413 316.71 316.56 5.64
2394 127.0900 0.890220 321.14 316.48 5.68
2395 127.1400 0.890027 323.10 316.43 5.72
2396 127.1900 0.889834 313.36 316.39 5.64
2397 127.2400 0.889641 320.00 316.36 5.73
2398 127.2900 0.889449 317.87 316.34 5.74
2399 127.3400 0.889257 317.69 316.34 5.72
2400 127.3900 0.889065 313.31 316.35 5.66
2401 127.4400 0.888873 310.46 316.36 5.63
2402 127.4900 0.888682 314.67 316.39 5.66
2403 127.5400 0.888490 317.01 316.42 5.78
2404 127.5900 0.888300 316.00 316.46 5.68
2405 127.6400 0.888109 316.06 316.50 5.65
2406 127.6900 0.887919 318.32 316.55 5.65
2407 127.7400 0.887728 319.87 316.61 5.69
2408 127.7900 0.887539 320.14 316.68 5.72
2409 127.8400 0.887349 322.83 316.75 5.69
2410 127.8900 0.887160 314.64 316.83 5.62
2411 127.9400 0.886970 311.94 316.92 5.62
2412 127.9900 0.886781 318.15 317.04 5.68
2413 128.0400 0.886593 306.73 317.17 5.60
2414 128.0900 0.886405 312.16 317.32 5.61
2415 128.1400 0.886216 321.42 317.49 5.71
2416 128.1900 0.886028 329.96 317.67 5.76
2417 128.2400 0.885841 327.02 317.87 5.73
2418 128.2900 0.885653 322.62 318.10 5.70
2419 128.3400 0.885466 323.95 318.36 5.76
2420 128.3900 0.885279 312.16 318.68 5.70
2421 128.4400 0.885093 321.57 319.07 5.76
2422 128.4900 0.884906 317.82 319.57 5.66
2423 128.5400 0.884720 323.85 320.23 5.79
2424 128.5900 0.884534 321.31 321.15 5.73
2425 128.6400 0.884349 313.34 322.43 5.62
2426 128.6900 0.884163 326.41 324.19 5.73
2427 128.7400 0.883978 329.01 326.52 5.75
2428 128.7900 0.883793 333.89 329.41 5.82
2429 128.8400 0.883608 336.29 332.59 5.86
2430 128.8900 0.883424 337.22 335.31 5.84
2431 128.9400 0.883240 331.85 336.53 5.80
2432 128.9900 0.883056 327.04 335.78 5.76
2433 129.0400 0.882872 339.77 333.60 5.86
2434 129.0900 0.882689 329.49 330.86 5.78
2435 129.1400 0.882505 328.55 328.25 5.74
2436 129.1900 0.882322 318.61 326.13 5.66
2437 129.2400 0.882140 318.90 324.60 5.69
2438 129.2900 0.881957 323.13 323.61 5.72
2439 129.3400 0.881775 314.17 323.09 5.62
2440 129.3900 0.881593 326.19 322.93 5.76
2441 129.4400 0.881411 319.11 323.05 5.66
2442 129.4900 0.881230 326.13 323.32 5.75
2443 129.5400 0.881049 326.49 323.48 5.79
2444 129.5900 0.880867 315.54 323.58 5.65
2445 129.6400 0.880687 324.67 323.41 5.72
2446 129.6900 0.880506 327.49 323.05 5.75
2447 129.7400 0.880326 331.98 322.63 5.83
2448 129.7900 0.880146 332.91 322.24 5.82
2449 129.8400 0.879966 324.99 321.94 5.76
2450 129.8900 0.879786 336.80 321.74 5.83
2451 129.9400 0.879607 327.11 321.63 5.78
2452 129.9900 0.879428 319.94 321.58 5.72
2453 130.0400 0.879249 323.17 321.60 5.76
2454 130.0900 0.879071 329.86 321.64 5.77
2455 130.1400 0.878892 332.61 321.72 5.78
2456 130.1900 0.878714 327.61 321.83 5.74
2457 130.2400 0.878536 331.00 321.94 5.77
2458 130.2900 0.878358 327.04 322.08 5.77
2459 130.3400 0.878181 318.40 322.23 5.74
2460 130.3900 0.878004 325.14 322.39 5.72
2461 130.4400 0.877827 326.28 322.56 5.72
2462 130.4900 0.877650 321.88 322.75 5.74
2463 130.5400 0.877474 324.35 322.95 5.72
2464 130.5900 0.877298 327.65 323.16 5.77
2465 130.6400 0.877122 326.32 323.39 5.76
2466 130.6900 0.876946 326.99 323.64 5.75
2467 130.7400 0.876770 340.07 323.91 5.84
2468 130.7900 0.876595 324.45 324.20 5.72
2469 130.8400 0.876420 318.11 324.51 5.69
2470 130.8900 0.876245 330.16 324.85 5.78
2471 130.9400 0.876071 334.22 325.22 5.84
2472 130.9900 0.875896 335.48 325.62 5.85
2473 131.0400 0.875722 333.17 326.07 5.80
2474 131.0900 0.875548 327.28 326.57 5.76
2475 131.1400 0.875375 327.63 327.12 5.73
2476 131.1900 0.875201 327.02 327.74 5.73
2477 131.2400 0.875028 327.72 328.44 5.79
2478 131.2900 0.874855 330.18 329.23 5.81
2479 131.3400 0.874683 325.42 330.15 5.74
2480 131.3900 0.874510 332.55 331.21 5.84
2481 131.4400 0.874338 334.19 332.45 5.81
2482 131.4900 0.874166 326.96 333.92 5.73
2483 131.5400 0.873994 329.15 335.70 5.80
2484 131.5900 0.873823 329.93 337.88 5.77
2485 131.6400 0.873651 329.76 340.66 5.79
2486 131.6900 0.873480 335.32 344.29 5.82
2487 131.7400 0.873310 343.02 349.20 5.92
2488 131.7900 0.873139 346.90 356.01 6.00
2489 131.8400 0.872969 366.68 365.58 6.09
2490 131.8900 0.872799 387.65 378.90 6.24
2491 131.9400 0.872629 397.92 396.99 6.32
2492 131.9900 0.872459 425.54 420.56 6.54
2493 132.0400 0.872290 442.20 449.31 6.66
2494 132.0900 0.872120 485.08 480.73 6.98
2495 132.1400 0.871951 515.77 508.48 7.20
2496 132.1900 0.871783 521.08 523.42 7.27
2497 132.2400 0.871614 524.46 519.84 7.27
2498 132.2900 0.871446 504.75 500.48 7.12
2499 132.3400 0.871278 492.17 472.69 7.04
2500 132.3900 0.871110 457.61 443.23 6.82
2501 132.4400 0.870943 416.08 416.58 6.47
2502 132.4900 0.870775 408.94 394.80 6.42
2503 132.5400 0.870608 381.68 378.17 6.20
2504 132.5900 0.870441 370.36 366.02 6.12
2505 132.6400 0.870275 359.91 357.41 6.02
2506 132.6900 0.870108 351.75 351.42 5.98
2507 132.7400 0.869942 338.84 347.28 5.84
2508 132.7900 0.869776 332.24 344.44 5.78
2509 132.8400 0.869610 329.52 342.49 5.76
2510 132.8900 0.869445 329.78 341.13 5.76
2511 132.9400 0.869280 328.73 340.06 5.75
2512 132.9900 0.869115 331.93 339.00 5.79
2513 133.0400 0.868950 323.44 337.90 5.72
2514 133.0900 0.868785 332.34 336.73 5.85
2515 133.1400 0.868621 327.25 335.69 5.82
2516 133.1900 0.868457 325.94 334.67 5.78
2517 133.2400 0.868293 331.03 333.80 5.79
2518 133.2900 0.868129 341.09 333.10 5.96
2519 133.3400 0.867966 334.91 332.56 5.88
2520 133.3900 0.867802 330.80 332.15 5.82
2521 133.4400 0.867639 323.94 331.86 5.77
2522 133.4900 0.867477 320.65 331.67 5.81
2523 133.5400 0.867314 320.88 331.56 5.71
2524 133.5900 0.867152 333.07 331.51 5.79
2525 133.6400 0.866990 321.99 331.53 5.75
2526 133.6900 0.866828 333.97 331.61 5.84
2527 133.7400 0.866666 330.40 331.77 5.78
2528 133.7900 0.866505 324.63 332.01 5.74
2529 133.8400 0.866344 340.07 332.38 5.85
2530 133.8900 0.866183 330.36 332.89 5.76
2531 133.9400 0.866022 336.39 333.61 5.86
2532 133.9900 0.865861 330.87 334.57 5.76
2533 134.0400 0.865701 331.45 335.85 5.78
2534 134.0900 0.865541 324.39 337.48 5.73
2535 134.1400 0.865381 334.23 339.44 5.81
2536 134.1900 0.865221 346.35 341.63 5.91
2537 134.2400 0.865062 344.68 343.89 5.91
2538 134.2900 0.864903 356.24 346.00 6.00
2539 134.3400 0.864744 353.44 347.62 6.00
2540 134.3900 0.864585 351.20 348.33 5.94
2541 134.4400 0.864427 338.62 347.88 5.84
2542 134.4900 0.864268 342.88 346.54 5.87
2543 134.5400 0.864110 346.51 344.77 5.90
2544 134.5900 0.863953 340.45 342.99 5.85
2545 134.6400 0.863795 353.70 341.49 5.96
2546 134.6900 0.863638 347.85 340.42 5.91
2547 134.7400 0.863480 335.13 339.80 5.80
2548 134.7900 0.863323 334.60 339.63 5.80
2549 134.8400 0.863167 343.10 339.86 5.89
2550 134.8900 0.863010 336.91 340.47 5.82
2551 134.9400 0.862854 340.63 341.44 5.93
2552 134.9900 0.862698 346.23 342.80 5.91
2553 135.0400 0.862542 337.82 344.64 5.84
2554 135.0900 0.862386 336.08 347.09 5.87
2555 135.1400 0.862231 341.76 350.41 5.87
2556 135.1900 0.862076 351.26 354.94 5.95
2557 135.2400 0.861921 356.02 361.21 5.98
2558 135.2900 0.861766 364.68 369.85 6.05
2559 135.3400 0.861611 376.98 381.61 6.21
2560 135.3900 0.861457 395.31 397.16 6.32
2561 135.4400 0.861303 415.87 416.92 6.46
2562 135.4900 0.861149 434.37 440.57 6.61
2563 135.5400 0.860996 459.77 466.24 6.80
2564 135.5900 0.860842 480.51 489.60 6.94
2565 135.6400 0.860689 501.51 504.21 7.09
2566 135.6900 0.860536 503.85 505.19 7.11
2567 135.7400 0.860383 497.65 493.06 7.07
2568 135.7900 0.860231 478.73 472.51 6.93
2569 135.8400 0.860078 445.13 448.62 6.68
2570 135.8900 0.859926 426.36 425.24 6.55
2571 135.9400 0.859774 408.47 404.76 6.40
2572 135.9900 0.859622 398.09 388.15 6.36
2573 136.0400 0.859471 394.44 375.39 6.29
2574 136.0900 0.859320 385.97 365.97 6.31
2575 136.1400 0.859169 372.68 359.22 6.14
2576 136.1900 0.859018 355.93 354.51 6.01
2577 136.2400 0.858867 346.08 351.32 5.89
2578 136.2900 0.858717 353.47 349.22 5.97
2579 136.3400 0.858567 351.10 347.88 5.96
2580 136.3900 0.858417 342.35 346.97 5.89
2581 136.4400 0.858267 342.62 346.17 5.91
2582 136.4900 0.858118 347.69 345.18 5.95
2583 136.5400 0.857968 347.28 343.93 5.99
2584 136.5900 0.857819 348.90 342.50 5.93
2585 136.6400 0.857670 345.41 341.04 5.89
2586 136.6900 0.857522 338.47 339.65 5.88
2587 136.7400 0.857373 341.53 338.42 5.89
2588 136.7900 0.857225 342.70 337.48 5.91
2589 136.8400 0.857077 328.05 336.62 5.76
2590 136.8900 0.856929 335.41 335.93 5.85
2591 136.9400 0.856781 336.18 335.38 5.89
2592 136.9900 0.856634 330.60 334.94 5.76
2593 137.0400 0.856487 333.58 334.58 5.81
2594 137.0900 0.856340 333.81 334.29 5.88
2595 137.1400 0.856193 330.34 334.05 5.84
2596 137.1900 0.856047 338.46 333.84 5.83
2597 137.2400 0.855900 331.61 333.67 5.79
2598 137.2900 0.855754 329.02 333.52 5.76
2599 137.3400 0.855608 325.32 333.39 5.74
2600 137.3900 0.855463 335.32 333.28 5.82
2601 137.4400 0.855317 332.09 333.19 5.80
2602 137.4900 0.855172 320.91 333.11 5.69
2603 137.5400 0.855027 332.12 333.05 5.79
2604 137.5900 0.854882 331.29 332.99 5.78
2605 137.6400 0.854738 336.47 332.94 5.82
2606 137.6900 0.854593 335.13 332.90 5.84
2607 137.7400 0.854449 334.93 332.89 5.84
2608 137.7900 0.854305 335.11 332.89 5.89
2609 137.8400 0.854161 329.43 332.89 5.82
2610 137.8900 0.854018 336.80 332.90 5.85
2611 137.9400 0.853874 328.02 332.92 5.79
2612 137.9900 0.853731 325.56 332.94 5.83
2613 138.0400 0.853588 321.65 332.96 5.74
2614 138.0900 0.853445 326.20 332.99 5.84
2615 138.1400 0.853303 336.81 333.02 5.88
2616 138.1900 0.853161 322.58 333.05 5.73
2617 138.2400 0.853019 339.05 333.08 5.86
2618 138.2900 0.852877 349.74 333.12 5.96
2619 138.3400 0.852735 346.17 333.17 5.93
2620 138.3900 0.852594 346.78 333.21 5.91
2621 138.4400 0.852452 340.11 333.26 5.90
2622 138.4900 0.852311 338.48 333.30 5.92
2623 138.5400 0.852171 340.34 333.35 5.89
2624 138.5900 0.852030 342.93 333.41 5.96
2625 138.6400 0.851889 335.06 333.46 5.85
2626 138.6900 0.851749 334.64 333.51 5.84
2627 138.7400 0.851609 340.85 333.57 5.89
2628 138.7900 0.851470 335.00 333.63 5.81
2629 138.8400 0.851330 336.80 333.69 5.82
2630 138.8900 0.851191 335.67 333.75 5.85
2631 138.9400 0.851051 337.14 333.81 5.84
2632 138.9900 0.850912 336.53 333.88 5.87
2633 139.0400 0.850774 338.16 333.94 5.84
2634 139.0900 0.850635 333.77 334.01 5.80
2635 139.1400 0.850497 342.98 334.07 5.87
2636 139.1900 0.850359 326.98 334.14 5.74
2637 139.2400 0.850221 338.77 334.21 5.84
2638 139.2900 0.850083 328.67 334.28 5.76
2639 139.3400 0.849946 334.58 334.35 5.82
2640 139.3900 0.849808 343.40 334.42 5.97
2641 139.4400 0.849671 326.92 334.50 5.73
2642 139.4900 0.849534 333.65 334.57 5.84
2643 139.5400 0.849398 333.14 334.65 5.84
2644 139.5900 0.849261 336.54 334.72 5.90
2645 139.6400 0.849125 336.17 334.80 5.85
2646 139.6900 0.848989 323.70 334.88 5.76
2647 139.7400 0.848853 335.40 334.96 5.80
2648 139.7900 0.848717 339.74 335.04 5.84
2649 139.8400 0.848582 347.53 335.12 5.91
2650 139.8900 0.848446 332.73 335.21 5.80
2651 139.9400 0.848311 334.83 335.29 5.89
2652 139.9900 0.848177 341.07 335.38 5.94
2653 140.0400 0.848042 342.01 335.46 5.88
2654 140.0900 0.847908 343.94 335.55 5.90
2655 140.1400 0.847773 335.87 335.64 5.82
2656 140.1900 0.847639 333.26 335.73 5.80
2657 140.2400 0.847505 342.25 335.83 5.90
2658 140.2900 0.847372 335.04 335.92 5.84
2659 140.3400 0.847238 338.67 336.02 5.85
2660 140.3900 0.847105 325.33 336.11 5.74
2661 140.4400 0.846972 329.25 336.12 5.76
2662 140.4900 0.846839 347.30 336.23 5.91
2663 140.5400 0.846707 338.27 336.33 5.90
2664 140.5900 0.846574 333.45 336.44 5.88
2665 140.6400 0.846442 329.15 336.55 5.89
2666 140.6900 0.846310 340.36 336.66 5.85
2667 140.7400 0.846178 341.67 336.78 5.89
2668 140.7900 0.846047 345.60 336.90 5.91
2669 140.8400 0.845915 340.35 337.02 5.87
2670 140.8900 0.845784 341.29 337.15 5.87
2671 140.9400 0.845653 336.29 337.28 5.86
2672 140.9900 0.845523 337.47 337.41 5.84
2673 141.0400 0.845392 343.28 337.55 5.88
2674 141.0900 0.845262 341.49 337.80 5.88
2675 141.1400 0.845131 350.14 337.95 5.95
2676 141.1900 0.845001 343.04 338.11 5.91
2677 141.2400 0.844872 331.46 338.27 5.80
2678 141.2900 0.844742 340.19 338.45 5.85
2679 141.3400 0.844613 339.52 338.62 5.87
2680 141.3900 0.844484 341.56 338.81 5.93
2681 141.4400 0.844355 344.82 339.01 5.92
2682 141.4900 0.844226 334.79 339.21 5.81
2683 141.5400 0.844097 339.45 339.43 5.89
2684 141.5900 0.843969 331.41 339.67 5.87
2685 141.6400 0.843841 350.40 339.92 5.99
2686 141.6900 0.843713 344.30 340.19 5.94
2687 141.7400 0.843585 336.99 340.48 5.84
2688 141.7900 0.843457 331.87 340.79 5.82
2689 141.8400 0.843330 334.79 341.12 5.85
2690 141.8900 0.843203 340.15 341.48 5.97
2691 141.9400 0.843076 341.83 341.87 5.87
2692 141.9900 0.842949 335.66 342.30 5.84
2693 142.0400 0.842822 339.07 342.77 5.93
2694 142.0900 0.842696 342.91 343.29 5.90
2695 142.1400 0.842570 325.91 343.86 5.79
2696 142.1900 0.842444 338.16 344.51 5.82
2697 142.2400 0.842318 339.71 345.22 5.87
2698 142.2900 0.842193 345.77 346.04 5.91
2699 142.3400 0.842067 342.07 346.96 5.89
2700 142.3900 0.841942 334.36 348.02 5.84
2701 142.4400 0.841817 342.82 349.25 5.88
2702 142.4900 0.841692 343.44 350.70 5.92
2703 142.5400 0.841568 347.21 352.42 5.93
2704 142.5900 0.841443 346.78 354.53 5.96
2705 142.6400 0.841319 338.15 357.15 5.86
2706 142.6900 0.841195 351.93 360.47 5.95
2707 142.7400 0.841071 357.03 364.75 6.03
2708 142.7900 0.840947 360.57 370.32 6.08
2709 142.8400 0.840824 361.19 377.58 6.05
2710 142.8900 0.840701 379.44 386.96 6.18
2711 142.9400 0.840578 395.88 398.89 6.36
2712 142.9900 0.840455 405.60 413.76 6.40
2713 143.0400 0.840332 427.16 431.41 6.56
2714 143.0900 0.840210 462.00 451.36 6.81
2715 143.1400 0.840088 467.94 471.89 6.85
2716 143.1900 0.839966 479.39 489.92 6.98
2717 143.2400 0.839844 500.42 501.40 7.14
2718 143.2900 0.839722 503.14 503.49 7.12
2719 143.3400 0.839601 492.94 496.26 7.06
2720 143.3900 0.839479 490.94 482.36 7.02
2721 143.4400 0.839358 475.86 464.90 6.92
2722 143.4900 0.839237 446.62 446.36 6.72
2723 143.5400 0.839117 429.35 428.55 6.62
2724 143.5900 0.838996 425.52 412.71 6.54
2725 143.6400 0.838876 415.87 399.44 6.47
2726 143.6900 0.838756 397.98 388.82 6.32
2727 143.7400 0.838636 380.26 380.62 6.19
2728 143.7900 0.838516 379.57 374.42 6.22
2729 143.8400 0.838397 366.14 369.78 6.09
2730 143.8900 0.838277 355.71 366.26 6.02
2731 143.9400 0.838158 355.97 363.45 6.00
2732 143.9900 0.838039 350.62 361.06 5.96
2733 144.0400 0.837920 356.89 358.95 6.01
2734 144.0900 0.837802 343.88 357.05 5.90
2735 144.1400 0.837683 350.93 355.36 5.95
2736 144.1900 0.837565 351.80 353.86 5.98
2737 144.2400 0.837447 360.01 352.56 6.04
2738 144.2900 0.837330 346.30 351.44 5.90
2739 144.3400 0.837212 338.42 350.50 5.84
2740 144.3900 0.837095 348.26 349.72 5.93
2741 144.4400 0.836977 342.23 349.08 5.86
2742 144.4900 0.836860 336.84 348.55 5.82
2743 144.5400 0.836744 346.76 348.03 5.91
2744 144.5900 0.836627 346.86 347.68 5.95
2745 144.6400 0.836510 344.30 347.40 5.92
2746 144.6900 0.836394 340.06 347.17 5.91
2747 144.7400 0.836278 338.25 346.98 5.89
2748 144.7900 0.836162 335.61 346.84 5.88
2749 144.8400 0.836047 350.01 346.73 5.99
2750 144.8900 0.835931 351.59 346.65 5.99
2751 144.9400 0.835816 349.44 346.60 6.05
2752 144.9900 0.835701 340.25 346.60 5.92
2753 145.0400 0.835586 355.17 346.65 6.03
2754 145.0900 0.835471 347.00 346.71 6.01
2755 145.1400 0.835357 358.68 346.80 6.03
2756 145.1900 0.835242 350.61 346.90 5.98
2757 145.2400 0.835128 346.36 347.02 5.99
2758 145.2900 0.835014 356.89 347.16 6.03
2759 145.3400 0.834900 350.62 347.32 6.01
2760 145.3900 0.834787 336.66 347.50 5.94
2761 145.4400 0.834673 344.79 347.69 5.95
2762 145.4900 0.834560 343.59 347.90 5.98
2763 145.5400 0.834447 346.33 348.12 5.95
2764 145.5900 0.834334 353.35 348.37 6.03
2765 145.6400 0.834222 352.41 348.64 5.97
2766 145.6900 0.834109 352.80 348.92 5.95
2767 145.7400 0.833997 351.74 349.23 5.94
2768 145.7900 0.833885 347.79 349.56 5.93
2769 145.8400 0.833773 358.53 349.91 6.01
2770 145.8900 0.833661 355.18 350.29 6.01
2771 145.9400 0.833550 359.03 350.70 6.02
2772 145.9900 0.833439 355.45 351.14 6.09
2773 146.0400 0.833327 348.19 351.62 5.94
2774 146.0900 0.833216 344.11 352.13 5.89
2775 146.1400 0.833106 355.64 352.68 5.99
2776 146.1900 0.832995 350.58 353.29 5.95
2777 146.2400 0.832885 352.72 353.94 5.95
2778 146.2900 0.832775 357.27 354.65 6.00
2779 146.3400 0.832665 344.91 355.44 5.89
2780 146.3900 0.832555 349.03 356.30 5.93
2781 146.4400 0.832445 352.49 357.25 5.96
2782 146.4900 0.832336 357.36 358.31 5.99
2783 146.5400 0.832227 352.49 359.49 5.95
2784 146.5900 0.832117 360.48 360.82 6.02
2785 146.6400 0.832009 365.00 362.33 6.07
2786 146.6900 0.831900 366.82 364.05 6.10
2787 146.7400 0.831791 361.47 366.05 6.12
2788 146.7900 0.831683 368.34 368.37 6.15
2789 146.8400 0.831575 359.59 371.11 6.05
2790 146.8900 0.831467 372.56 374.39 6.12
2791 146.9400 0.831359 364.07 378.38 6.04
2792 146.9900 0.831252 377.96 383.27 6.16
2793 147.0400 0.831144 382.62 389.33 6.20
2794 147.0900 0.831037 384.39 396.90 6.21
2795 147.1400 0.830930 391.59 406.33 6.28
2796 147.1900 0.830823 408.95 418.03 6.41
2797 147.2400 0.830717 415.97 432.38 6.47
2798 147.2900 0.830610 449.31 449.67 6.74
2799 147.3400 0.830504 462.85 469.94 6.86
2800 147.3900 0.830398 493.01 492.64 7.06
2801 147.4400 0.830292 502.49 516.35 7.10
2802 147.4900 0.830186 510.90 538.42 7.16
2803 147.5400 0.830081 537.15 555.43 7.35
2804 147.5900 0.829975 568.12 564.67 7.55
2805 147.6400 0.829870 568.95 565.68 7.56
2806 147.6900 0.829765 571.52 560.39 7.58
2807 147.7400 0.829661 563.64 551.47 7.52
2808 147.7900 0.829556 558.27 541.01 7.49
2809 147.8400 0.829452 543.06 530.38 7.39
2810 147.8900 0.829347 535.82 520.53 7.38
2811 147.9400 0.829243 522.05 512.05 7.25
2812 147.9900 0.829139 507.26 505.08 7.15
2813 148.0400 0.829036 501.55 499.39 7.14
2814 148.0900 0.828932 491.30 494.55 7.06
2815 148.1400 0.828829 490.39 490.09 7.07
2816 148.1900 0.828726 475.50 485.59 6.98
2817 148.2400 0.828623 471.41 480.77 6.97
2818 148.2900 0.828520 465.07 475.48 6.94
2819 148.3400 0.828417 474.55 469.65 7.04
2820 148.3900 0.828315 454.99 463.30 6.92
2821 148.4400 0.828213 449.02 456.47 6.89
2822 148.4900 0.828111 452.41 449.22 6.95
2823 148.5400 0.828009 438.01 441.69 6.87
2824 148.5900 0.827907 433.32 434.05 6.89
2825 148.6400 0.827806 426.10 426.50 6.93
2826 148.6900 0.827705 423.50 419.21 6.88
2827 148.7400 0.827603 423.70 412.30 6.90
2828 148.7900 0.827502 411.46 405.85 6.81
2829 148.8400 0.827402 407.64 399.92 6.76
2830 148.8900 0.827301 403.22 394.55 6.72
2831 148.9400 0.827201 400.88 389.73 6.69
2832 148.9900 0.827101 382.35 385.46 6.53
2833 149.0400 0.827001 386.62 381.70 6.57
2834 149.0900 0.826901 387.74 378.43 6.62
2835 149.1400 0.826801 386.72 375.59 6.59
2836 149.1900 0.826702 380.79 373.15 6.53
2837 149.2400 0.826602 381.92 371.06 6.59
2838 149.2900 0.826503 371.98 369.28 6.51
2839 149.3400 0.826404 369.05 367.77 6.50
2840 149.3900 0.826305 376.63 366.49 6.55
2841 149.4400 0.826207 362.36 365.42 6.48
2842 149.4900 0.826108 358.89 364.51 6.47
2843 149.5400 0.826010 371.96 363.75 6.59
2844 149.5900 0.825912 366.86 363.11 6.55
2845 149.6400 0.825814 361.98 362.58 6.53
2846 149.6900 0.825717 371.11 362.13 6.65
2847 149.7400 0.825619 365.06 361.75 6.63
2848 149.7900 0.825522 365.35 361.44 6.65
2849 149.8400 0.825425 375.67 361.19 6.81
2850 149.8900 0.825328 370.87 360.98 6.83
2851 149.9400 0.825231 367.73 360.81 6.80
2852 149.9900 0.825134 361.55 360.68 6.75
2853 150.0400 0.825038 355.24 360.59 6.70
2854 150.0900 0.824942 363.62 360.52 6.77
2855 150.1400 0.824846 363.31 360.48 6.76
2856 150.1900 0.824750 363.19 360.47 6.75
2857 150.2400 0.824654 349.55 360.49 6.65
2858 150.2900 0.824559 359.75 360.53 6.73
2859 150.3400 0.824463 364.69 360.59 6.80
2860 150.3900 0.824368 365.76 360.67 6.86
2861 150.4400 0.824273 355.34 360.79 6.78
2862 150.4900 0.824178 374.58 360.92 6.93
2863 150.5400 0.824084 362.32 361.13 6.81
2864 150.5900 0.823989 371.55 361.45 6.92
2865 150.6400 0.823895 361.64 361.80 6.86
2866 150.6900 0.823801 361.10 362.18 6.87
2867 150.7400 0.823707 355.31 362.58 6.84
2868 150.7900 0.823613 361.69 363.01 6.91
2869 150.8400 0.823520 370.00 363.48 7.03
2870 150.8900 0.823426 372.84 363.98 7.07
2871 150.9400 0.823333 360.47 364.52 6.97
2872 150.9900 0.823240 365.71 365.10 7.05
2873 151.0400 0.823147 373.13 365.72 7.19
2874 151.0900 0.823055 374.78 366.40 7.26
2875 151.1400 0.822962 361.58 367.13 7.21
2876 151.1900 0.822870 367.78 367.93 7.31
2877 151.2400 0.822778 358.51 368.81 7.21
2878 151.2900 0.822686 367.88 369.77 7.31
2879 151.3400 0.822594 374.54 370.83 7.34
2880 151.3900 0.822502 377.58 372.01 7.36
2881 151.4400 0.822411 374.41 373.33 7.33
2882 151.4900 0.822320 372.89 374.80 7.32
2883 151.5400 0.822229 382.91 376.47 7.43
2884 151.5900 0.822138 385.93 378.38 7.44
2885 151.6400 0.822047 377.53 380.58 7.36
2886 151.6900 0.821957 376.45 383.14 7.38
2887 151.7400 0.821866 386.94 386.16 7.49
2888 151.7900 0.821776 391.99 389.75 7.57
2889 151.8400 0.821686 395.97 394.08 7.64
2890 151.8900 0.821596 412.60 399.33 7.84
2891 151.9400 0.821506 414.72 405.77 7.89
2892 151.9900 0.821417 408.63 413.67 7.89
2893 152.0400 0.821328 428.42 423.36 8.09
2894 152.0900 0.821238 449.34 435.19 8.30
2895 152.1400 0.821150 464.17 449.44 8.47
2896 152.1900 0.821061 478.37 466.16 8.64
2897 152.2400 0.820972 496.80 484.96 8.85
2898 152.2900 0.820884 515.74 504.54 9.09
2899 152.3400 0.820795 523.46 522.59 9.26
2900 152.3900 0.820707 530.04 535.92 9.43
2901 152.4400 0.820619 536.36 541.74 9.48
2902 152.4900 0.820532 526.96 539.16 9.39
2903 152.5400 0.820444 537.56 529.72 9.48
2904 152.5900 0.820357 527.28 516.20 9.39
2905 152.6400 0.820270 515.76 500.96 9.28
2906 152.6900 0.820183 490.83 485.30 9.06
2907 152.7400 0.820096 479.25 469.94 8.95
2908 152.7900 0.820009 461.19 455.48 8.80
2909 152.8400 0.819923 450.11 442.48 8.69
2910 152.8900 0.819836 441.91 431.28 8.63
2911 152.9400 0.819750 424.07 421.91 8.48
2912 152.9900 0.819664 417.25 414.23 8.45
2913 153.0400 0.819578 421.70 408.02 8.52
2914 153.0900 0.819493 415.44 403.02 8.50
2915 153.1400 0.819407 397.91 399.01 8.37
2916 153.1900 0.819322 400.61 395.77 8.43
2917 153.2400 0.819237 393.44 393.16 8.39
2918 153.2900 0.819152 380.51 391.04 8.28
2919 153.3400 0.819067 380.54 389.32 8.32
2920 153.3900 0.818982 395.40 387.92 8.52
2921 153.4400 0.818898 391.58 386.78 8.52
2922 153.4900 0.818814 380.78 385.85 8.47
2923 153.5400 0.818730 384.40 385.01 8.57
2924 153.5900 0.818646 384.07 384.40 8.67
2925 153.6400 0.818562 389.48 383.92 8.86
2926 153.6900 0.818479 380.02 383.54 8.75
2927 153.7400 0.818395 391.81 383.25 8.86
2928 153.7900 0.818312 389.84 383.04 8.85
2929 153.8400 0.818229 370.86 382.90 8.64
2930 153.8900 0.818146 376.48 382.83 8.69
2931 153.9400 0.818063 387.39 382.81 8.81
2932 153.9900 0.817981 404.23 382.84 9.01
2933 154.0400 0.817899 394.56 382.92 8.90
2934 154.0900 0.817816 396.70 383.04 8.95
2935 154.1400 0.817734 397.68 383.20 9.04
2936 154.1900 0.817653 397.20 383.40 9.07
2937 154.2400 0.817571 389.75 383.64 8.98
2938 154.2900 0.817489 395.49 384.00 9.10
2939 154.3400 0.817408 392.92 384.76 9.10
2940 154.3900 0.817327 385.11 385.57 9.08
2941 154.4400 0.817246 386.23 386.41 9.12
2942 154.4900 0.817165 383.38 387.29 9.15
2943 154.5400 0.817084 369.46 388.21 9.08
2944 154.5900 0.817004 399.97 389.18 9.46
2945 154.6400 0.816924 398.63 390.21 9.50
2946 154.6900 0.816844 381.30 391.30 9.36
2947 154.7400 0.816764 391.55 392.45 9.55
2948 154.7900 0.816684 377.52 393.69 9.46
2949 154.8400 0.816604 396.00 395.02 9.81
2950 154.8900 0.816525 401.34 396.46 10.03
2951 154.9400 0.816446 393.04 398.05 9.92
2952 154.9900 0.816367 413.39 399.79 10.17
2953 155.0400 0.816288 407.11 401.71 10.10
2954 155.0900 0.816209 400.36 403.85 10.01
2955 155.1400 0.816130 408.55 406.20 10.11
2956 155.1900 0.816052 404.37 408.78 10.06
2957 155.2400 0.815974 421.44 411.55 10.27
2958 155.2900 0.815896 416.54 414.48 10.24
2959 155.3400 0.815818 433.15 417.57 10.50
2960 155.3900 0.815740 435.05 420.83 10.60
2961 155.4400 0.815662 431.46 424.30 10.60
2962 155.4900 0.815585 426.76 427.95 10.60
2963 155.5400 0.815508 415.28 431.66 10.51
2964 155.5900 0.815431 422.65 435.20 10.68
2965 155.6400 0.815354 426.08 438.25 10.81
2966 155.6900 0.815277 422.81 440.53 10.84
2967 155.7400 0.815201 433.92 441.82 11.04
2968 155.7900 0.815124 450.78 442.04 11.34
2969 155.8400 0.815048 446.47 441.30 11.41
2970 155.8900 0.814972 435.69 439.86 11.30
2971 155.9400 0.814896 435.67 438.04 11.37
2972 155.9900 0.814821 437.77 436.10 11.54
2973 156.0400 0.814745 429.71 434.22 11.54
2974 156.0900 0.814670 435.58 432.48 11.82
2975 156.1400 0.814595 436.09 430.93 12.05
2976 156.1900 0.814519 419.67 429.63 11.82
2977 156.2400 0.814445 421.45 428.61 11.85
2978 156.2900 0.814370 424.60 427.90 11.90
2979 156.3400 0.814295 411.96 427.48 11.72
2980 156.3900 0.814221 421.60 427.32 11.85
2981 156.4400 0.814147 426.96 427.41 11.93
2982 156.4900 0.814073 428.53 427.70 12.01
2983 156.5400 0.813999 409.99 428.17 11.84
2984 156.5900 0.813925 429.88 428.80 12.22
2985 156.6400 0.813852 419.24 429.57 12.17
2986 156.6900 0.813779 417.33 430.47 12.23
2987 156.7400 0.813706 422.45 431.48 12.39
2988 156.7900 0.813632 414.82 432.59 12.48
2989 156.8400 0.813560 435.06 433.82 12.83
2990 156.8900 0.813487 440.69 435.15 12.97
2991 156.9400 0.813415 426.10 436.87 12.94
2992 156.9900 0.813342 425.35 438.77 12.98
2993 157.0400 0.813270 425.62 440.81 13.20
2994 157.0900 0.813198 430.54 442.99 13.34
2995 157.1400 0.813126 429.88 445.33 13.50
2996 157.1900 0.813055 429.73 447.86 13.60
2997 157.2400 0.812983 418.45 450.61 13.53
2998 157.2900 0.812912 469.38 453.62 14.62
2999 157.3400 0.812841 455.94 456.94 14.75
3000 157.3900 0.812770 462.52 460.64 15.19
3001 157.4400 0.812699 462.80 464.79 15.22
3002 157.4900 0.812628 475.28 469.47 15.40
3003 157.5400 0.812558 466.52 474.79 15.27
3004 157.5900 0.812487 474.45 480.86 15.38
3005 157.6400 0.812417 457.83 487.81 15.11
3006 157.6900 0.812347 482.92 495.76 15.71
3007 157.7400 0.812277 499.38 504.82 16.19
3008 157.7900 0.812208 512.47 515.10 16.63
3009 157.8400 0.812138 497.97 526.66 16.67
3010 157.8900 0.812069 550.56 539.45 17.70
3011 157.9400 0.812000 543.05 553.30 17.75
3012 157.9900 0.811931 574.88 567.79 18.56
3013 158.0400 0.811862 576.91 582.21 18.90
3014 158.0900 0.811794 595.24 595.58 19.81
3015 158.1400 0.811725 581.28 606.70 19.61
3016 158.1900 0.811657 584.88 614.42 20.01
3017 158.2400 0.811589 608.44 618.00 20.72
3018 158.2900 0.811521 601.98 617.37 20.90
3019 158.3400 0.811453 602.59 613.10 21.17
3020 158.3900 0.811385 611.04 606.19 21.58
3021 158.4400 0.811318 593.08 597.66 21.73
3022 158.4900 0.811250 574.71 588.28 21.61
3023 158.5400 0.811183 553.17 578.48 21.97
3024 158.5900 0.811116 559.67 568.78 22.64
3025 158.6400 0.811049 589.43 559.37 24.17
3026 158.6900 0.810983 582.83 550.54 24.08
3027 158.7400 0.810916 580.97 542.49 24.00
3028 158.7900 0.810850 527.48 535.41 22.89
3029 158.8400 0.810784 543.33 529.34 23.48
3030 158.8900 0.810718 524.65 524.28 23.38
3031 158.9400 0.810652 537.40 520.15 23.96
3032 158.9900 0.810586 527.99 516.86 24.14
3033 159.0400 0.810521 537.35 514.29 24.95
3034 159.0900 0.810455 485.62 512.32 23.91
3035 159.1400 0.810390 497.73 510.82 24.71
3036 159.1900 0.810325 503.11 509.69 25.29
3037 159.2400 0.810260 497.59 508.85 25.84
3038 159.2900 0.810196 476.75 508.22 25.69
3039 159.3400 0.810131 484.10 507.77 26.63
####################################################################### 
# 
# This file contains crystal structure data downloaded from the 
# Cambridge Structural Database (CSD) hosted by the Cambridge 
# Crystallographic Data Centre (CCDC).
# 
# Full information about CCDC data access policies and citation 
# guidelines are available at http://www.ccdc.cam.ac.uk/access/V1 
# 
# Audit and citation data items may have been added by the CCDC. 
# Please retain this information to preserve the provenance of 
# this file and to allow appropriate attribution of the data. 
# 
#######################################################################

data_nd-18C
_database_code_depnum_ccdc_archive 'CCDC 1942258'
loop_
_audit_author_name
_audit_author_address
'Dennis Wiedemann'
;Technische Universitaet Berlin
Germany
;
_audit_update_record             
;
2019-07-22 deposited with the CCDC.	2019-08-26 downloaded from the CCDC.
;
#=======================================================================

# CHEMICAL DATA

_chemical_name_systematic        
;
sodium titanium disulfide, sodium deficient
;

_chemical_formula_iupac          'Na0.5 Ti S2'
_chemical_formula_sum            'Na0.5 S2 Ti'
_chemical_formula_weight         123.5
_chemical_compound_source        synthetic
_chemical_absolute_configuration .

#=======================================================================

# POWDER SPECIMEN AND CRYSTAL DATA

_symmetry_cell_setting           trigonal
_symmetry_space_group_name_H-M   'R -3 m'
_symmetry_space_group_name_Hall  '-R 3 2"'
_symmetry_Int_Tables_number      166

loop_
_space_group_symop_id
_space_group_symop_operation_xyz
1 x,y,z
2 -y,x-y,z
3 -x+y,-x,z
4 y,x,-z
5 x-y,-y,-z
6 -x,-x+y,-z
7 -x,-y,-z
8 y,-x+y,-z
9 x-y,x,-z
10 -y,-x,z
11 -x+y,y,z
12 x,x-y,z
13 x+2/3,y+1/3,z+1/3
14 -y+2/3,x-y+1/3,z+1/3
15 -x+y+2/3,-x+1/3,z+1/3
16 y+2/3,x+1/3,-z+1/3
17 x-y+2/3,-y+1/3,-z+1/3
18 -x+2/3,-x+y+1/3,-z+1/3
19 -x+2/3,-y+1/3,-z+1/3
20 y+2/3,-x+y+1/3,-z+1/3
21 x-y+2/3,x+1/3,-z+1/3
22 -y+2/3,-x+1/3,z+1/3
23 -x+y+2/3,y+1/3,z+1/3
24 x+2/3,x-y+1/3,z+1/3
25 x+1/3,y+2/3,z+2/3
26 -y+1/3,x-y+2/3,z+2/3
27 -x+y+1/3,-x+2/3,z+2/3
28 y+1/3,x+2/3,-z+2/3
29 x-y+1/3,-y+2/3,-z+2/3
30 -x+1/3,-x+y+2/3,-z+2/3
31 -x+1/3,-y+2/3,-z+2/3
32 y+1/3,-x+y+2/3,-z+2/3
33 x-y+1/3,x+2/3,-z+2/3
34 -y+1/3,-x+2/3,z+2/3
35 -x+y+1/3,y+2/3,z+2/3
36 x+1/3,x-y+2/3,z+2/3

_cell_length_a                   3.43840(8)
_cell_length_b                   3.43840(8)
_cell_length_c                   21.0431(6)
_cell_angle_alpha                90
_cell_angle_beta                 90
_cell_angle_gamma                120
_cell_volume                     215.453(14)

_cell_formula_units_Z            3
_cell_measurement_temperature    291.15

_exptl_crystal_density_diffrn    2.8554
_exptl_crystal_density_meas      ?
_exptl_crystal_density_method    'not measured'
_exptl_crystal_F_000             37.799

_pd_spec_mount_mode              transmission
_pd_spec_mounting                'compacted powder in vanadium can'
_pd_spec_orientation             horizontal
_pd_spec_preparation             'grinding in an agate mortar'
_pd_spec_shape                   cylinder
_pd_spec_size_axial              49.8
_pd_spec_size_equat              13.9
_pd_char_colour                  grey-black

_exptl_absorpt_coefficient_mu    0.014
_pd_char_atten_coef_mu_calc      0.009
_exptl_absorpt_correction_type   cylinder
_exptl_absorpt_process_details   
;
correction for a cylindrical sample with \mR = 0.043 as implemented in
 JANA2006 (Pet\<r\'i\<cek et al., 2014)
;

#=======================================================================

# EXPERIMENTAL DATA

_pd_instr_location               
;
D2B, high-resolution two-axis diffractometer, Institut Laue-Langevin
 (Grenoble, France)
;

_diffrn_measurement_device       'two-axis diffractometer'
_diffrn_measurement_device_type  D2B
_diffrn_measurement_method       'profile data from 2\q scans'
_diffrn_measurement_device_details 'Hewat (1986)'

_diffrn_source                   'nuclear reactor'
_diffrn_source_type              'ILL, beam tube H11'
_diffrn_radiation_probe          neutron
_diffrn_radiation_type           neutron
_diffrn_radiation_wavelength     1.594

_pd_instr_geometry               Debye-Scherrer
_pd_instr_soller_eq_src/mono     0.166667
_pd_instr_dist_src/mono          3000
_pd_instr_monochr_pre_spec       'Ge 335'
_diffrn_radiation_monochromator  'Ge 335'
_pd_instr_2theta_monochr_pre     135
_pd_instr_slit_ax_mono/spec      2985
_pd_instr_slit_eq_mono/spec      500
_pd_instr_beam_size_ax           50
_pd_instr_beam_size_eq           20
_pd_instr_soller_eq_spec/detc    0.083333

_diffrn_detector                 '^3^He counter'
_diffrn_detector_details         
;
array of 128 counting tubes (Suard & Hewat, 2001)
;
_pd_meas_scan_method             step
_pd_meas_number_of_points        3199
_pd_meas_2theta_range_min        0.050
_pd_meas_2theta_range_max        159.950
_pd_meas_2theta_range_inc        0.05

_diffrn_ambient_temperature      291.15
_diffrn_ambient_environment      vacuum

#=======================================================================

# REFINEMENT DATA

_pd_proc_ls_special_details      
;
zero-point correction: -0.113(3)\%
;
_pd_proc_ls_profile_function     
;
pseudo-Voigt profile according to Thompson, Cox & Hastings (1987):
 G~U~ = 251(5), G~V~ = -424.2348, G~W~ = 416(6), L~X~ = 6.4(5), L~Y~ = 0;
asymmetry correction according to Howard (1982): P = 17.9(4)
;
_pd_proc_ls_background_function  
;
manual background (visual estimation, unrefined) interpolated by 10 Legendre
 polynomials [1st: 2.0(3), 2nd: -5.2(5), 3rd: -2.1(6), 4th: 1.9(7),
 5th: -3.4(8), 6th: 2.1(9), 7th: 1.8(9), 8th: 0.8(10), 9th: 7.4(10),
 10th: 4.3(11)]
;
_pd_proc_ls_pref_orient_corr     none
_pd_proc_ls_prof_R_factor        0.0268
_pd_proc_ls_prof_wR_factor       0.0359
_pd_proc_ls_prof_wR_expected     0.0176

_reflns_threshold_expression     I>3\s(I)
_reflns_number_gt                69
_reflns_number_total             73

_pd_calc_method                  'Rietveld refinement'
_refine_ls_structure_factor_coef Inet
_refine_ls_matrix_type           fullcycle
_refine_ls_R_factor_gt           0.0311
_refine_ls_wR_factor_gt          0.0413
_refine_ls_R_factor_all          0.0333
_refine_ls_wR_factor_all         0.0414
_refine_ls_R_I_factor            0.0520
_refine_ls_goodness_of_fit_all   2.04
_refine_ls_number_parameters     25
_refine_ls_number_restraints     0
_refine_ls_number_constraints    0
_refine_ls_weighting_scheme      sigma
_refine_ls_weighting_details     w=1/[\s^2^(I)+(0.01*I)^2^]
_refine_ls_hydrogen_treatment    .
_refine_ls_shift/su_max          0.0060
_refine_ls_shift/su_mean         0.0016
_refine_diff_density_max         0.32
_refine_diff_density_min         -0.16
_refine_ls_extinction_method     none

_pd_proc_2theta_range_min        7.55
_pd_proc_2theta_range_max        157.45
_pd_proc_2theta_range_inc        0.05
_pd_proc_wavelength              1.594

loop_
_pd_proc_info_excluded_regions
'from 0.05 to 7.50\%: steep noisy onset'
'from 157.50 to 160.11\%: cut-off reflection'

loop_
_atom_type_symbol
_atom_type_scat_length_neutron
_atom_type_scat_source
Na 3.630 International_Tables_Vol_C
S 2.847 International_Tables_Vol_C
Ti -3.438 International_Tables_Vol_C

_computing_data_collection       'NOMAD 3.0.16 (Institut Laue-Langevin, 2016)'
_computing_cell_refinement       "JANA2006 (Pet\<r\'i\<cek et al., 2014)"
_computing_data_reduction        'Lamp 8.5 (Richard et al., 1996)'
_computing_structure_solution    .
_computing_structure_refinement  "JANA2006 (Pet\<r\'i\<cek et al., 2014)"
_computing_molecular_graphics    'Diamond 4.5 (Brandenbrug, 2019)'
_computing_publication_material  "JANA2006 (Pet\<r\'i\<cek et al., 2014)"

#=======================================================================

# ATOMIC COORDINATES AND DISPLACEMENT PARAMETERS

loop_
_atom_site_label
_atom_site_type_symbol
_atom_site_fract_x
_atom_site_fract_y
_atom_site_fract_z
_atom_site_adp_type
_atom_site_U_iso_or_equiv
_atom_site_site_symmetry_multiplicity
_atom_site_occupancy
_atom_site_calc_flag
_atom_site_refinement_flags
_atom_site_disorder_assembly
_atom_site_disorder_group
Ti1 Ti 0 0 0 Uiso 0.0048(4) 3 1 d . . .
Na1 Na 0 0 0.166667 Uani 0.0300(16) 6 0.25 d . . .
S1 S 0 0 0.40098(7) Uani 0.0061(4) 6 1 d . . .

loop_
_atom_site_aniso_label
_atom_site_aniso_type_symbol
_atom_site_aniso_U_11
_atom_site_aniso_U_22
_atom_site_aniso_U_33
_atom_site_aniso_U_12
_atom_site_aniso_U_13
_atom_site_aniso_U_23
Na1 Na 0.0322(17) 0.0322(17) 0.025(3) 0.0161(9) 0 0
S1 S 0.0042(4) 0.0042(4) 0.0098(8) 0.00212(19) 0 0

#=======================================================================

# MOLECULAR GEOMETRY

loop_
_geom_bond_atom_site_label_1
_geom_bond_atom_site_label_2
_geom_bond_site_symmetry_1
_geom_bond_site_symmetry_2
_geom_bond_distance
_geom_bond_publ_flag
Ti1 S1 . 25_444 2.4428(9) ?
Ti1 S1 . 25_544 2.4428(9) ?
Ti1 S1 . 25_554 2.4428(9) ?
Ti1 S1 . 16_445 2.4428(9) ?
Ti1 S1 . 16_455 2.4428(9) ?
Ti1 S1 . 16_555 2.4428(9) ?
Na1 S1 . 25_444 2.8779(11) ?
Na1 S1 . 25_544 2.8779(11) ?
Na1 S1 . 25_554 2.8779(11) ?
Na1 S1 . 28_445 2.8779(11) ?
Na1 S1 . 28_545 2.8779(11) ?
Na1 S1 . 28_555 2.8779(11) ?

loop_
_geom_angle_atom_site_label_1
_geom_angle_atom_site_label_2
_geom_angle_atom_site_label_3
_geom_angle_site_symmetry_1
_geom_angle_site_symmetry_2
_geom_angle_site_symmetry_3
_geom_angle
_geom_angle_publ_flag
S1 Ti1 S1 25_444 . 25_544 89.46(3) ?
S1 Ti1 S1 25_444 . 25_554 89.46(3) ?
S1 Ti1 S1 25_444 . 16_445 90.54(3) ?
S1 Ti1 S1 25_444 . 16_455 90.54(3) ?
S1 Ti1 S1 25_444 . 16_555 180 ?
S1 Ti1 S1 25_544 . 25_554 89.46(3) ?
S1 Ti1 S1 25_544 . 16_445 90.54(3) ?
S1 Ti1 S1 25_544 . 16_455 180 ?
S1 Ti1 S1 25_544 . 16_555 90.54(3) ?
S1 Ti1 S1 25_554 . 16_445 180 ?
S1 Ti1 S1 25_554 . 16_455 90.54(3) ?
S1 Ti1 S1 25_554 . 16_555 90.54(3) ?
S1 Ti1 S1 16_445 . 16_455 89.46(3) ?
S1 Ti1 S1 16_445 . 16_555 89.46(3) ?
S1 Ti1 S1 16_455 . 16_555 89.46(3) ?
S1 Na1 S1 25_444 . 25_544 73.36(2) ?
S1 Na1 S1 25_444 . 25_554 73.36(2) ?
S1 Na1 S1 25_444 . 28_445 92.77(3) ?
S1 Na1 S1 25_444 . 28_545 139.649(11) ?
S1 Na1 S1 25_444 . 28_555 139.649(11) ?
S1 Na1 S1 25_544 . 25_554 73.36(2) ?
S1 Na1 S1 25_544 . 28_445 139.649(11) ?
S1 Na1 S1 25_544 . 28_545 92.77(3) ?
S1 Na1 S1 25_544 . 28_555 139.649(11) ?
S1 Na1 S1 25_554 . 28_445 139.649(11) ?
S1 Na1 S1 25_554 . 28_545 139.649(11) ?
S1 Na1 S1 25_554 . 28_555 92.77(3) ?
S1 Na1 S1 28_445 . 28_545 73.36(2) ?
S1 Na1 S1 28_445 . 28_555 73.36(2) ?
S1 Na1 S1 28_545 . 28_555 73.36(2) ?

#=======================================================================

# POWDER PROFILE

loop_
_pd_proc_point_id
_pd_proc_2theta_corrected
_pd_proc_d_spacing
_pd_proc_intensity_net
_pd_calc_intensity_net
_pd_proc_ls_weight
1 7.4400 12.284096 511.22 508.45 7.42
2 7.4900 12.202209 511.32 506.47 7.39
3 7.5400 12.121408 501.10 504.50 7.33
4 7.5900 12.041672 493.22 502.52 7.25
5 7.6400 11.962981 502.50 500.55 7.29
6 7.6900 11.885313 497.71 498.58 7.24
7 7.7400 11.808650 504.32 496.60 7.28
8 7.7900 11.732972 506.97 494.63 7.27
9 7.8400 11.658259 505.15 492.65 7.27
10 7.8900 11.584496 494.44 490.68 7.19
11 7.9400 11.511662 492.47 488.71 7.16
12 7.9900 11.439739 492.81 486.73 7.18
13 8.0400 11.368713 489.27 484.76 7.13
14 8.0900 11.298564 486.78 482.79 7.12
15 8.1400 11.229278 486.23 480.82 7.10
16 8.1900 11.160840 491.41 478.84 7.12
17 8.2400 11.093231 482.43 476.87 7.12
18 8.2900 11.026440 483.50 474.90 7.06
19 8.3400 10.960449 480.50 472.93 7.04
20 8.3900 10.895247 478.45 470.95 7.03
21 8.4400 10.830818 468.24 468.98 6.94
22 8.4900 10.767148 463.25 467.01 6.92
23 8.5400 10.704224 472.33 465.04 6.97
24 8.5900 10.642033 459.27 463.53 6.88
25 8.6400 10.580563 455.84 462.34 6.84
26 8.6900 10.519801 462.35 461.14 6.89
27 8.7400 10.459735 466.78 459.94 6.95
28 8.7900 10.400352 457.85 458.75 6.87
29 8.8400 10.341642 457.43 457.55 6.85
30 8.8900 10.283594 454.75 456.36 6.82
31 8.9400 10.226195 448.85 455.16 6.79
32 8.9900 10.169436 453.22 453.97 6.83
33 9.0400 10.113305 448.46 452.77 6.76
34 9.0900 10.057791 454.52 451.58 6.82
35 9.1400 10.002887 448.92 450.39 6.78
36 9.1900 9.948580 450.52 449.19 6.76
37 9.2400 9.894861 456.55 448.00 6.83
38 9.2900 9.841722 456.32 446.81 6.82
39 9.3400 9.789151 451.59 445.62 6.80
40 9.3900 9.737142 442.79 444.43 6.71
41 9.4400 9.685683 440.66 443.23 6.68
42 9.4900 9.634768 442.99 442.04 6.71
43 9.5400 9.584387 437.49 440.85 6.67
44 9.5900 9.534533 430.20 439.66 6.61
45 9.6400 9.485195 431.46 438.48 6.63
46 9.6900 9.436368 434.01 437.29 6.66
47 9.7400 9.388042 438.15 436.10 6.68
48 9.7900 9.340212 432.62 434.91 6.63
49 9.8400 9.292867 425.33 433.72 6.60
50 9.8900 9.246001 432.60 432.54 6.61
51 9.9400 9.199609 436.34 431.35 6.65
52 9.9900 9.153680 440.98 430.17 6.68
53 10.0400 9.108210 438.58 428.98 6.70
54 10.0900 9.063190 437.78 427.80 6.71
55 10.1400 9.018616 422.36 426.62 6.57
56 10.1900 8.974480 427.54 425.44 6.57
57 10.2400 8.930775 430.05 424.26 6.61
58 10.2900 8.887495 426.55 423.08 6.57
59 10.3400 8.844635 419.08 421.90 6.52
60 10.3900 8.802187 415.99 420.98 6.48
61 10.4400 8.760147 409.75 420.05 6.44
62 10.4900 8.718509 412.43 419.12 6.47
63 10.5400 8.677265 412.56 418.20 6.46
64 10.5900 8.636412 415.55 417.28 6.48
65 10.6400 8.595943 408.23 416.36 6.43
66 10.6900 8.555854 409.55 415.45 6.44
67 10.7400 8.516137 410.35 414.53 6.46
68 10.7900 8.476790 408.38 413.62 6.44
69 10.8400 8.437807 408.88 412.71 6.45
70 10.8900 8.399181 417.74 411.80 6.54
71 10.9400 8.360910 407.94 410.90 6.44
72 10.9900 8.322988 407.43 410.01 6.42
73 11.0400 8.285409 412.43 409.11 6.47
74 11.0900 8.248169 411.21 408.23 6.46
75 11.1400 8.211264 415.16 407.34 6.48
76 11.1900 8.174690 407.85 406.47 6.48
77 11.2400 8.138442 393.18 405.65 6.34
78 11.2900 8.102515 409.58 405.03 6.47
79 11.3400 8.066905 410.08 404.42 6.47
80 11.3900 8.031609 408.82 403.82 6.46
81 11.4400 7.996622 403.03 403.24 6.41
82 11.4900 7.961940 403.76 402.68 6.42
83 11.5400 7.927559 402.26 402.14 6.40
84 11.5900 7.893475 403.93 401.66 6.39
85 11.6400 7.859684 400.18 401.25 6.37
86 11.6900 7.826183 408.17 400.97 6.44
87 11.7400 7.792967 411.85 400.89 6.47
88 11.7900 7.760034 408.91 401.12 6.43
89 11.8400 7.727379 411.81 401.83 6.53
90 11.8900 7.695000 408.92 403.24 6.45
91 11.9400 7.662893 407.99 405.59 6.42
92 11.9900 7.631053 410.24 409.17 6.44
93 12.0400 7.599479 417.91 414.29 6.53
94 12.0900 7.568166 427.95 421.21 6.62
95 12.1400 7.537112 425.86 430.13 6.57
96 12.1900 7.506313 430.18 441.11 6.62
97 12.2400 7.475766 440.30 454.00 6.69
98 12.2900 7.445467 436.99 468.51 6.66
99 12.3400 7.415415 452.91 484.19 6.76
100 12.3900 7.385606 464.89 500.55 6.85
101 12.4400 7.356038 465.95 516.98 6.85
102 12.4900 7.326706 476.25 532.91 6.93
103 12.5400 7.297608 484.96 548.01 6.99
104 12.5900 7.268743 500.79 562.42 7.10
105 12.6400 7.240106 513.81 576.60 7.19
106 12.6900 7.211695 525.05 590.74 7.28
107 12.7400 7.183508 555.99 604.46 7.46
108 12.7900 7.155541 586.14 616.66 7.66
109 12.8400 7.127793 599.04 625.63 7.75
110 12.8900 7.100260 609.66 629.34 7.85
111 12.9400 7.072941 616.49 626.03 7.86
112 12.9900 7.045833 618.49 614.65 7.86
113 13.0400 7.018932 611.72 595.21 7.82
114 13.0900 6.992239 586.08 569.05 7.71
115 13.1400 6.965747 572.54 538.69 7.58
116 13.1900 6.939459 547.07 507.11 7.42
117 13.2400 6.913368 521.93 477.02 7.24
118 13.2900 6.887475 487.70 450.42 7.03
119 13.3400 6.861775 459.83 428.38 6.80
120 13.3900 6.836268 451.08 411.19 6.74
121 13.4400 6.810952 446.81 398.47 6.72
122 13.4900 6.785824 429.26 389.48 6.61
123 13.5400 6.760881 429.39 383.34 6.59
124 13.5900 6.736123 420.29 379.21 6.52
125 13.6400 6.711546 404.56 376.41 6.42
126 13.6900 6.687150 401.39 374.42 6.41
127 13.7400 6.662931 385.48 372.92 6.24
128 13.7900 6.638889 379.20 371.70 6.19
129 13.8400 6.615021 374.16 370.63 6.15
130 13.8900 6.591324 369.22 369.64 6.16
131 13.9400 6.567800 368.12 368.72 6.20
132 13.9900 6.544442 376.36 367.82 6.17
133 14.0400 6.521252 368.74 366.96 6.10
134 14.0900 6.498226 363.10 366.11 6.05
135 14.1400 6.475364 372.48 365.29 6.12
136 14.1900 6.452664 365.44 364.47 6.07
137 14.2400 6.430123 355.87 363.67 6.01
138 14.2900 6.407741 356.26 362.88 6.06
139 14.3400 6.385514 356.47 362.10 6.07
140 14.3900 6.363443 348.74 361.33 5.99
141 14.4400 6.341526 354.48 360.56 5.97
142 14.4900 6.319759 357.88 359.80 6.01
143 14.5400 6.298143 359.16 359.05 6.04
144 14.5900 6.276675 361.00 358.30 6.02
145 14.6400 6.255354 354.99 357.55 5.97
146 14.6900 6.234179 348.93 356.81 5.93
147 14.7400 6.213149 351.88 356.08 5.96
148 14.7900 6.192261 354.93 355.34 6.01
149 14.8400 6.171513 348.90 354.61 5.96
150 14.8900 6.150906 360.86 353.88 6.06
151 14.9400 6.130437 346.78 353.28 5.94
152 14.9900 6.110105 347.22 352.75 5.93
153 15.0400 6.089908 342.18 352.23 5.91
154 15.0900 6.069845 347.44 351.71 5.92
155 15.1400 6.049915 345.46 351.19 5.92
156 15.1900 6.030118 347.61 350.68 5.92
157 15.2400 6.010450 352.92 350.16 5.97
158 15.2900 5.990912 350.76 349.65 5.98
159 15.3400 5.971501 357.46 349.14 6.03
160 15.3900 5.952216 363.17 348.62 6.07
161 15.4400 5.933057 348.18 348.11 5.99
162 15.4900 5.914022 342.62 347.60 5.89
163 15.5400 5.895110 353.75 347.10 5.96
164 15.5900 5.876319 347.98 346.59 5.93
165 15.6400 5.857649 348.09 346.08 5.94
166 15.6900 5.839099 341.61 345.58 5.87
167 15.7400 5.820667 344.16 345.07 5.89
168 15.7900 5.802351 344.01 344.57 5.91
169 15.8400 5.784152 335.64 344.06 5.81
170 15.8900 5.766068 334.01 343.56 5.79
171 15.9400 5.748097 333.98 343.06 5.80
172 15.9900 5.730239 335.64 342.56 5.86
173 16.0400 5.712493 335.76 342.05 5.89
174 16.0900 5.694858 336.50 341.55 5.86
175 16.1400 5.677332 338.11 341.05 5.89
176 16.1900 5.659914 334.57 340.55 5.93
177 16.2400 5.642605 334.87 340.05 5.86
178 16.2900 5.625402 344.49 339.62 5.91
179 16.3400 5.608305 334.68 339.20 5.84
180 16.3900 5.591312 343.17 338.78 5.90
181 16.4400 5.574424 334.74 338.37 5.84
182 16.4900 5.557638 331.46 337.95 5.81
183 16.5400 5.540953 336.19 337.53 5.86
184 16.5900 5.524370 344.00 337.12 6.05
185 16.6400 5.507886 335.10 336.72 5.86
186 16.6900 5.491502 330.89 336.31 5.80
187 16.7400 5.475216 329.51 335.89 5.76
188 16.7900 5.459027 332.98 335.48 5.80
189 16.8400 5.442935 334.62 335.06 5.81
190 16.8900 5.426939 333.35 334.65 5.80
191 16.9400 5.411037 331.08 334.23 5.79
192 16.9900 5.395229 332.10 333.82 5.81
193 17.0400 5.379514 333.33 333.41 5.78
194 17.0900 5.363892 332.32 332.99 5.78
195 17.1400 5.348361 332.09 332.58 5.79
196 17.1900 5.332921 334.79 332.17 5.83
197 17.2400 5.317571 332.08 331.76 5.85
198 17.2900 5.302309 337.79 331.34 5.86
199 17.3400 5.287136 336.60 330.93 5.87
200 17.3900 5.272051 329.24 330.52 5.81
201 17.4400 5.257053 324.14 330.11 5.70
202 17.4900 5.242140 318.48 329.69 5.68
203 17.5400 5.227313 323.41 329.28 5.72
204 17.5900 5.212571 326.99 328.87 5.76
205 17.6400 5.197913 321.62 328.46 5.72
206 17.6900 5.183337 323.09 328.05 5.72
207 17.7400 5.168844 330.41 327.64 5.81
208 17.7900 5.154433 329.74 327.23 5.80
209 17.8400 5.140103 322.46 326.82 5.73
210 17.8900 5.125854 323.23 326.41 5.69
211 17.9400 5.111684 319.44 326.03 5.69
212 17.9900 5.097594 320.51 325.64 5.71
213 18.0400 5.083581 333.34 325.26 5.80
214 18.0900 5.069647 321.13 324.88 5.71
215 18.1400 5.055790 313.10 324.50 5.61
216 18.1900 5.042009 320.78 324.12 5.71
217 18.2400 5.028305 319.26 323.74 5.76
218 18.2900 5.014675 320.57 323.36 5.74
219 18.3400 5.001120 322.54 322.98 5.70
220 18.3900 4.987639 320.73 322.60 5.72
221 18.4400 4.974231 322.84 322.22 5.76
222 18.4900 4.960896 320.73 321.84 5.68
223 18.5400 4.947634 316.49 321.46 5.66
224 18.5900 4.934444 321.91 321.08 5.69
225 18.6400 4.921324 320.10 320.70 5.76
226 18.6900 4.908275 315.37 320.33 5.68
227 18.7400 4.895296 315.81 319.95 5.66
228 18.7900 4.882386 318.46 319.57 5.69
229 18.8400 4.869545 322.72 319.19 5.71
230 18.8900 4.856772 309.92 318.81 5.61
231 18.9400 4.844067 313.73 318.43 5.65
232 18.9900 4.831429 313.31 318.05 5.74
233 19.0400 4.818858 315.40 317.67 5.72
234 19.0900 4.806354 311.56 317.54 5.61
235 19.1400 4.793914 321.83 317.41 5.73
236 19.1900 4.781540 324.51 317.27 5.77
237 19.2400 4.769230 313.06 317.14 5.68
238 19.2900 4.756985 312.54 317.01 5.65
239 19.3400 4.744803 319.63 316.88 5.68
240 19.3900 4.732685 309.07 316.74 5.57
241 19.4400 4.720628 311.40 316.61 5.66
242 19.4900 4.708635 301.18 316.48 5.52
243 19.5400 4.696702 312.08 316.35 5.61
244 19.5900 4.684832 302.59 316.21 5.62
245 19.6400 4.673021 311.30 316.08 5.65
246 19.6900 4.661272 310.93 315.95 5.65
247 19.7400 4.649581 314.09 315.82 5.70
248 19.7900 4.637950 319.21 315.68 5.68
249 19.8400 4.626379 318.09 315.55 5.69
250 19.8900 4.614866 316.86 315.42 5.67
251 19.9400 4.603410 317.24 315.29 5.72
252 19.9900 4.592013 314.78 315.16 5.66
253 20.0400 4.580672 313.63 315.02 5.66
254 20.0900 4.569388 318.52 314.89 5.70
255 20.1400 4.558161 322.23 314.76 5.71
256 20.1900 4.546989 316.89 314.63 5.69
257 20.2400 4.535873 322.33 314.50 5.78
258 20.2900 4.524812 316.39 314.37 5.67
259 20.3400 4.513806 324.71 314.24 5.73
260 20.3900 4.502854 335.73 314.11 5.84
261 20.4400 4.491956 331.21 313.97 5.80
262 20.4900 4.481111 330.50 313.84 5.80
263 20.5400 4.470320 327.36 313.71 5.78
264 20.5900 4.459580 336.77 313.58 5.82
265 20.6400 4.448895 329.18 313.45 5.79
266 20.6900 4.438259 323.46 313.32 5.76
267 20.7400 4.427676 329.13 313.19 5.79
268 20.7900 4.417144 327.09 313.06 5.76
269 20.8400 4.406663 330.29 312.93 5.77
270 20.8900 4.396233 322.94 312.80 5.71
271 20.9400 4.385852 326.86 312.67 5.75
272 20.9900 4.375521 324.27 312.54 5.73
273 21.0400 4.365240 310.87 312.41 5.61
274 21.0900 4.355008 319.52 312.28 5.67
275 21.1400 4.344824 314.36 312.15 5.62
276 21.1900 4.334689 311.42 312.02 5.64
277 21.2400 4.324601 315.78 311.89 5.66
278 21.2900 4.314561 320.39 311.76 5.70
279 21.3400 4.304569 314.22 311.63 5.65
280 21.3900 4.294624 307.65 311.50 5.61
281 21.4400 4.284725 312.03 311.37 5.62
282 21.4900 4.274873 321.24 311.24 5.72
283 21.5400 4.265066 308.50 311.11 5.57
284 21.5900 4.255306 312.26 310.99 5.61
285 21.6400 4.245591 311.50 310.86 5.61
286 21.6900 4.235920 309.68 310.73 5.58
287 21.7400 4.226295 318.02 310.60 5.66
288 21.7900 4.216713 307.35 310.47 5.55
289 21.8400 4.207177 318.56 310.34 5.68
290 21.8900 4.197684 307.91 310.21 5.61
291 21.9400 4.188234 317.45 310.09 5.71
292 21.9900 4.178828 320.64 310.03 5.68
293 22.0400 4.169465 313.88 309.90 5.62
294 22.0900 4.160144 313.02 309.78 5.61
295 22.1400 4.150866 308.51 309.65 5.60
296 22.1900 4.141629 311.01 309.52 5.62
297 22.2400 4.132435 310.95 309.40 5.62
298 22.2900 4.123282 311.53 309.27 5.61
299 22.3400 4.114171 313.64 309.14 5.61
300 22.3900 4.105100 308.23 309.02 5.59
301 22.4400 4.096070 301.74 308.89 5.58
302 22.4900 4.087080 311.08 308.77 5.62
303 22.5400 4.078131 311.20 308.64 5.62
304 22.5900 4.069221 309.18 308.52 5.64
305 22.6400 4.060351 312.93 308.39 5.61
306 22.6900 4.051520 310.34 308.27 5.58
307 22.7400 4.042729 311.37 308.14 5.59
308 22.7900 4.033977 308.29 308.02 5.59
309 22.8400 4.025262 309.41 307.86 5.58
310 22.8900 4.016587 301.88 307.74 5.53
311 22.9400 4.007949 302.46 307.62 5.56
312 22.9900 3.999349 306.17 307.50 5.55
313 23.0400 3.990787 311.69 307.38 5.61
314 23.0900 3.982262 309.85 307.26 5.60
315 23.1400 3.973774 304.14 307.14 5.57
316 23.1900 3.965323 307.24 307.02 5.55
317 23.2400 3.956909 298.83 306.89 5.50
318 23.2900 3.948531 295.72 306.77 5.45
319 23.3400 3.940189 302.29 306.65 5.55
320 23.3900 3.931883 304.84 306.54 5.62
321 23.4400 3.923613 299.59 306.42 5.51
322 23.4900 3.915378 300.64 306.30 5.51
323 23.5400 3.907179 302.27 306.18 5.51
324 23.5900 3.899014 299.64 306.07 5.49
325 23.6400 3.890885 300.23 305.95 5.49
326 23.6900 3.882790 307.41 305.83 5.56
327 23.7400 3.874729 300.55 305.72 5.53
328 23.7900 3.866702 306.30 305.61 5.59
329 23.8400 3.858709 294.64 305.49 5.51
330 23.8900 3.850751 296.47 305.38 5.51
331 23.9400 3.842825 299.28 305.27 5.51
332 23.9900 3.834933 301.51 305.16 5.55
333 24.0400 3.827074 302.50 305.04 5.52
334 24.0900 3.819247 300.65 304.93 5.50
335 24.1400 3.811454 290.45 304.82 5.43
336 24.1900 3.803692 295.16 304.71 5.46
337 24.2400 3.795964 307.29 304.61 5.61
338 24.2900 3.788267 297.40 304.50 5.58
339 24.3400 3.780602 303.45 304.40 5.59
340 24.3900 3.772969 309.17 304.30 5.59
341 24.4400 3.765367 306.81 304.21 5.58
342 24.4900 3.757796 301.85 304.12 5.55
343 24.5400 3.750257 301.23 304.03 5.56
344 24.5900 3.742748 300.93 303.95 5.53
345 24.6400 3.735271 298.84 303.87 5.49
346 24.6900 3.727823 302.22 303.80 5.57
347 24.7400 3.720406 296.12 303.74 5.47
348 24.7900 3.713020 302.70 303.69 5.62
349 24.8400 3.705663 302.53 303.64 5.63
350 24.8900 3.698336 308.12 303.61 5.68
351 24.9400 3.691038 302.83 303.59 5.59
352 24.9900 3.683770 298.88 303.59 5.53
353 25.0400 3.676532 303.98 303.60 5.60
354 25.0900 3.669322 302.17 303.64 5.58
355 25.1400 3.662142 305.25 303.72 5.55
356 25.1900 3.654989 307.76 303.85 5.58
357 25.2400 3.647866 306.55 304.06 5.55
358 25.2900 3.640771 311.72 304.42 5.60
359 25.3400 3.633704 309.83 305.05 5.64
360 25.3900 3.626666 309.76 306.10 5.64
361 25.4400 3.619655 312.66 307.85 5.62
362 25.4900 3.612672 322.37 310.65 5.70
363 25.5400 3.605717 319.15 314.98 5.74
364 25.5900 3.598789 332.44 321.37 5.81
365 25.6400 3.591888 338.73 330.39 5.88
366 25.6900 3.585014 349.86 342.62 5.97
367 25.7400 3.578168 353.03 358.59 6.02
368 25.7900 3.571348 379.42 378.68 6.18
369 25.8400 3.564554 394.99 403.03 6.30
370 25.8900 3.557788 415.54 431.27 6.46
371 25.9400 3.551047 443.22 462.51 6.69
372 25.9900 3.544333 481.94 495.14 6.96
373 26.0400 3.537644 518.10 526.60 7.21
374 26.0900 3.530982 540.69 553.22 7.36
375 26.1400 3.524345 556.85 570.51 7.48
376 26.1900 3.517734 573.42 574.42 7.58
377 26.2400 3.511148 568.31 563.17 7.55
378 26.2900 3.504588 551.56 538.22 7.47
379 26.3400 3.498052 531.41 503.62 7.30
380 26.3900 3.491542 483.90 464.55 6.97
381 26.4400 3.485056 450.31 425.89 6.72
382 26.4900 3.478596 407.21 391.30 6.43
383 26.5400 3.472159 384.59 362.90 6.28
384 26.5900 3.465748 365.88 341.29 6.08
385 26.6400 3.459360 347.65 326.02 5.91
386 26.6900 3.452997 332.60 315.76 5.78
387 26.7400 3.446657 324.23 309.24 5.74
388 26.7900 3.440342 313.15 305.26 5.64
389 26.8400 3.434050 312.78 302.86 5.63
390 26.8900 3.427782 309.48 301.39 5.66
391 26.9400 3.421538 310.53 300.43 5.61
392 26.9900 3.415317 308.98 299.76 5.59
393 27.0400 3.409118 308.27 299.23 5.58
394 27.0900 3.402944 300.84 298.80 5.51
395 27.1400 3.396792 306.50 298.42 5.56
396 27.1900 3.390663 313.87 298.08 5.67
397 27.2400 3.384557 312.74 297.77 5.63
398 27.2900 3.378473 314.88 297.48 5.63
399 27.3400 3.372411 311.70 297.21 5.60
400 27.3900 3.366373 312.15 296.96 5.65
401 27.4400 3.360356 314.85 296.72 5.64
402 27.4900 3.354361 313.67 296.49 5.62
403 27.5400 3.348388 319.33 296.27 5.72
404 27.5900 3.342438 330.42 296.07 5.78
405 27.6400 3.336509 324.39 295.87 5.74
406 27.6900 3.330601 314.27 295.67 5.68
407 27.7400 3.324716 307.04 295.49 5.59
408 27.7900 3.318851 297.35 295.31 5.50
409 27.8400 3.313008 304.71 295.13 5.56
410 27.8900 3.307186 300.71 294.96 5.55
411 27.9400 3.301385 301.21 294.80 5.57
412 27.9900 3.295605 299.84 294.63 5.52
413 28.0400 3.289846 295.44 294.48 5.47
414 28.0900 3.284107 301.21 294.32 5.51
415 28.1400 3.278390 293.49 294.17 5.44
416 28.1900 3.272692 285.83 294.02 5.42
417 28.2400 3.267015 288.83 293.87 5.41
418 28.2900 3.261359 296.50 293.73 5.46
419 28.3400 3.255722 288.73 293.59 5.40
420 28.3900 3.250106 290.83 293.45 5.51
421 28.4400 3.244509 301.38 293.32 5.60
422 28.4900 3.238933 293.45 293.18 5.44
423 28.5400 3.233376 295.27 293.05 5.49
424 28.5900 3.227839 281.94 292.93 5.46
425 28.6400 3.222321 279.95 292.80 5.35
426 28.6900 3.216823 292.68 292.68 5.43
427 28.7400 3.211344 300.81 292.56 5.54
428 28.7900 3.205884 291.27 292.45 5.46
429 28.8400 3.200444 290.93 292.33 5.41
430 28.8900 3.195022 289.90 292.23 5.43
431 28.9400 3.189620 287.18 292.12 5.39
432 28.9900 3.184236 290.98 292.02 5.44
433 29.0400 3.178871 284.55 291.92 5.37
434 29.0900 3.173525 278.88 291.83 5.30
435 29.1400 3.168197 278.63 291.73 5.32
436 29.1900 3.162888 276.58 291.66 5.31
437 29.2400 3.157597 285.99 291.58 5.38
438 29.2900 3.152324 280.32 291.51 5.35
439 29.3400 3.147070 279.52 291.44 5.38
440 29.3900 3.141834 277.50 291.38 5.33
441 29.4400 3.136615 282.73 291.33 5.35
442 29.4900 3.131415 277.12 291.29 5.28
443 29.5400 3.126232 286.24 291.25 5.44
444 29.5900 3.121067 272.62 291.23 5.31
445 29.6400 3.115920 285.98 291.39 5.42
446 29.6900 3.110790 276.15 291.56 5.32
447 29.7400 3.105678 279.31 291.75 5.34
448 29.7900 3.100583 279.23 291.95 5.35
449 29.8400 3.095505 279.95 292.18 5.32
450 29.8900 3.090445 279.21 292.42 5.35
451 29.9400 3.085401 285.52 292.69 5.41
452 29.9900 3.080375 294.02 292.99 5.43
453 30.0400 3.075365 290.87 293.33 5.42
454 30.0900 3.070373 278.48 293.70 5.30
455 30.1400 3.065397 286.17 294.12 5.36
456 30.1900 3.060438 283.60 294.59 5.37
457 30.2400 3.055496 281.55 295.14 5.32
458 30.2900 3.050569 295.64 295.78 5.47
459 30.3400 3.045660 292.05 296.54 5.49
460 30.3900 3.040766 295.66 297.52 5.47
461 30.4400 3.035890 299.58 298.83 5.51
462 30.4900 3.031029 308.58 300.75 5.57
463 30.5400 3.026184 310.67 303.70 5.62
464 30.5900 3.021356 315.73 308.42 5.69
465 30.6400 3.016543 331.70 316.00 5.81
466 30.6900 3.011746 352.20 328.00 5.96
467 30.7400 3.006965 370.41 346.43 6.11
468 30.7900 3.002200 402.72 373.72 6.37
469 30.8400 2.997451 432.25 412.50 6.61
470 30.8900 2.992717 463.78 465.14 6.82
471 30.9400 2.987998 520.17 533.28 7.23
472 30.9900 2.983295 594.38 616.80 7.73
473 31.0400 2.978607 682.43 712.86 8.27
474 31.0900 2.973935 794.94 815.49 8.93
475 31.1400 2.969278 901.81 915.81 9.51
476 31.1900 2.964635 1000.50 1002.45 10.02
477 31.2400 2.960008 1068.90 1062.28 10.36
478 31.2900 2.955396 1102.70 1082.79 10.52
479 31.3400 2.950799 1083.16 1057.31 10.42
480 31.3900 2.946217 1019.83 989.02 10.12
481 31.4400 2.941649 925.51 890.03 9.64
482 31.4900 2.937096 824.55 776.42 9.10
483 31.5400 2.932558 698.73 663.52 8.37
484 31.5900 2.928034 587.32 562.91 7.68
485 31.6400 2.923525 506.36 481.31 7.13
486 31.6900 2.919030 437.29 420.82 6.63
487 31.7400 2.914550 392.70 380.05 6.28
488 31.7900 2.910084 362.34 355.72 6.05
489 31.8400 2.905632 346.06 343.98 5.96
490 31.8900 2.901194 343.85 341.30 5.92
491 31.9400 2.896770 343.34 344.82 5.93
492 31.9900 2.892361 339.13 352.23 5.84
493 32.0400 2.887965 354.23 361.58 5.96
494 32.0900 2.883583 351.83 371.13 5.97
495 32.1400 2.879215 369.24 379.18 6.09
496 32.1900 2.874861 379.74 384.04 6.17
497 32.2400 2.870520 374.75 384.36 6.13
498 32.2900 2.866193 368.61 379.59 6.08
499 32.3400 2.861880 360.80 370.40 6.02
500 32.3900 2.857580 353.76 358.29 5.98
501 32.4400 2.853294 334.30 345.10 5.79
502 32.4900 2.849021 327.83 332.43 5.74
503 32.5400 2.844761 318.81 321.40 5.67
504 32.5900 2.840515 304.99 312.58 5.55
505 32.6400 2.836282 299.91 306.05 5.52
506 32.6900 2.832062 296.86 301.52 5.54
507 32.7400 2.827854 292.69 298.56 5.47
508 32.7900 2.823660 289.27 296.71 5.49
509 32.8400 2.819479 283.00 295.59 5.41
510 32.8900 2.815311 285.29 294.90 5.38
511 32.9400 2.811156 280.53 294.47 5.36
512 32.9900 2.807013 283.34 294.17 5.36
513 33.0400 2.802883 292.82 293.96 5.43
514 33.0900 2.798766 289.07 293.80 5.51
515 33.1400 2.794662 290.99 293.67 5.43
516 33.1900 2.790570 286.93 293.56 5.38
517 33.2400 2.786490 298.46 293.47 5.49
518 33.2900 2.782423 295.64 293.40 5.45
519 33.3400 2.778369 307.01 293.35 5.56
520 33.3900 2.774327 296.33 293.31 5.50
521 33.4400 2.770296 296.71 293.28 5.46
522 33.4900 2.766278 295.67 293.27 5.46
523 33.5400 2.762273 304.33 293.26 5.61
524 33.5900 2.758279 284.69 293.27 5.49
525 33.6400 2.754298 287.80 293.29 5.41
526 33.6900 2.750329 285.32 293.31 5.39
527 33.7400 2.746371 290.20 293.35 5.42
528 33.7900 2.742425 285.37 293.40 5.36
529 33.8400 2.738491 293.02 293.46 5.44
530 33.8900 2.734569 292.73 293.53 5.55
531 33.9400 2.730659 285.19 293.62 5.38
532 33.9900 2.726760 288.51 293.71 5.41
533 34.0400 2.722873 292.74 293.82 5.49
534 34.0900 2.718998 288.91 293.95 5.49
535 34.1400 2.715134 288.85 294.09 5.43
536 34.1900 2.711282 288.24 294.25 5.38
537 34.2400 2.707441 294.45 294.43 5.46
538 34.2900 2.703611 285.90 294.63 5.40
539 34.3400 2.699793 278.71 294.86 5.33
540 34.3900 2.695986 285.61 295.06 5.45
541 34.4400 2.692190 282.47 295.27 5.35
542 34.4900 2.688406 285.04 295.51 5.36
543 34.5400 2.684632 280.95 295.80 5.36
544 34.5900 2.680870 282.26 296.13 5.35
545 34.6400 2.677119 286.08 296.52 5.42
546 34.6900 2.673378 283.77 296.99 5.36
547 34.7400 2.669649 290.35 297.53 5.41
548 34.7900 2.665931 287.32 298.19 5.38
549 34.8400 2.662223 296.28 299.01 5.47
550 34.8900 2.658526 298.13 300.05 5.53
551 34.9400 2.654840 305.24 301.48 5.54
552 34.9900 2.651165 307.33 303.59 5.57
553 35.0400 2.647500 321.02 306.90 5.74
554 35.0900 2.643846 328.61 312.31 5.75
555 35.1400 2.640203 344.78 321.28 5.98
556 35.1900 2.636570 356.01 335.95 6.05
557 35.2400 2.632947 379.86 359.23 6.22
558 35.2900 2.629335 413.13 394.75 6.44
559 35.3400 2.625734 460.94 446.41 6.80
560 35.3900 2.622143 527.08 517.70 7.28
561 35.4400 2.618562 603.71 610.43 7.78
562 35.4900 2.614991 703.47 723.22 8.40
563 35.5400 2.611430 824.26 850.11 9.10
564 35.5900 2.607880 963.12 980.09 9.84
565 35.6400 2.604340 1087.60 1098.42 10.46
566 35.6900 2.600810 1182.00 1188.12 10.89
567 35.7400 2.597290 1215.29 1232.45 11.05
568 35.7900 2.593780 1213.29 1219.96 11.03
569 35.8400 2.590280 1137.17 1150.82 10.68
570 35.8900 2.586790 1018.45 1037.98 10.11
571 35.9400 2.583309 885.08 901.49 9.42
572 35.9900 2.579839 747.64 761.54 8.66
573 36.0400 2.576378 630.25 633.91 7.95
574 36.0900 2.572928 532.79 528.17 7.31
575 36.1400 2.569487 446.21 447.65 6.75
576 36.1900 2.566055 399.71 390.83 6.34
577 36.2400 2.562633 363.63 353.42 6.04
578 36.2900 2.559221 339.87 330.20 5.85
579 36.3400 2.555819 320.08 316.44 5.67
580 36.3900 2.552425 300.15 308.46 5.56
581 36.4400 2.549042 299.74 303.80 5.50
582 36.4900 2.545668 284.33 300.93 5.38
583 36.5400 2.542303 296.90 299.01 5.49
584 36.5900 2.538948 294.70 297.60 5.46
585 36.6400 2.535601 286.67 296.49 5.40
586 36.6900 2.532265 290.01 295.57 5.40
587 36.7400 2.528937 287.25 294.78 5.41
588 36.7900 2.525619 283.64 294.10 5.39
589 36.8400 2.522310 283.06 293.50 5.37
590 36.8900 2.519010 289.83 292.98 5.39
591 36.9400 2.515719 286.93 292.52 5.37
592 36.9900 2.512437 293.44 292.11 5.47
593 37.0400 2.509164 288.21 291.75 5.42
594 37.0900 2.505900 286.34 291.43 5.43
595 37.1400 2.502645 291.09 291.15 5.45
596 37.1900 2.499399 292.40 290.90 5.43
597 37.2400 2.496162 295.07 290.69 5.47
598 37.2900 2.492934 291.39 290.52 5.43
599 37.3400 2.489715 295.13 290.39 5.44
600 37.3900 2.486504 292.04 290.30 5.47
601 37.4400 2.483302 287.44 290.28 5.40
602 37.4900 2.480109 292.49 290.37 5.44
603 37.5400 2.476925 287.92 290.65 5.39
604 37.5900 2.473749 286.37 291.24 5.38
605 37.6400 2.470582 288.56 292.36 5.38
606 37.6900 2.467423 289.67 294.29 5.40
607 37.7400 2.464272 291.75 297.42 5.46
608 37.7900 2.461131 296.71 302.23 5.48
609 37.8400 2.457998 292.12 309.16 5.46
610 37.8900 2.454873 303.51 318.52 5.55
611 37.9400 2.451757 316.64 330.32 5.64
612 37.9900 2.448649 334.50 344.04 5.79
613 38.0400 2.445549 346.64 358.57 5.90
614 38.0900 2.442458 367.59 372.26 6.09
615 38.1400 2.439375 376.83 383.15 6.19
616 38.1900 2.436300 392.01 389.29 6.29
617 38.2400 2.433233 385.40 389.20 6.22
618 38.2900 2.430175 370.98 382.64 6.11
619 38.3400 2.427125 351.50 370.83 5.96
620 38.3900 2.424082 342.15 356.00 5.87
621 38.4400 2.421048 327.29 340.47 5.82
622 38.4900 2.418022 310.68 326.12 5.61
623 38.5400 2.415004 305.88 314.11 5.54
624 38.5900 2.411994 288.52 304.92 5.44
625 38.6400 2.408992 288.53 298.43 5.44
626 38.6900 2.405998 285.40 294.17 5.39
627 38.7400 2.403011 274.12 291.57 5.34
628 38.7900 2.400033 279.91 290.08 5.32
629 38.8400 2.397062 281.07 289.31 5.34
630 38.8900 2.394099 277.07 288.95 5.27
631 38.9400 2.391144 277.47 288.88 5.29
632 38.9900 2.388196 282.26 288.88 5.36
633 39.0400 2.385257 279.05 289.12 5.32
634 39.0900 2.382325 277.63 289.70 5.29
635 39.1400 2.379401 282.78 290.87 5.33
636 39.1900 2.376484 285.02 293.04 5.40
637 39.2400 2.373575 290.73 296.90 5.40
638 39.2900 2.370674 306.61 303.43 5.55
639 39.3400 2.367779 318.86 313.89 5.66
640 39.3900 2.364893 336.06 329.74 5.83
641 39.4400 2.362014 352.85 352.35 5.95
642 39.4900 2.359143 372.60 382.53 6.13
643 39.5400 2.356278 413.25 419.95 6.44
644 39.5900 2.353422 458.94 462.55 6.79
645 39.6400 2.350573 523.97 506.36 7.25
646 39.6900 2.347731 552.27 545.86 7.46
647 39.7400 2.344896 592.81 574.88 7.72
648 39.7900 2.342068 603.34 587.68 7.78
649 39.8400 2.339248 594.74 580.78 7.73
650 39.8900 2.336435 561.24 555.02 7.60
651 39.9400 2.333630 530.47 515.52 7.46
652 39.9900 2.330831 482.91 469.41 7.16
653 40.0400 2.328040 427.26 423.45 6.76
654 40.0900 2.325255 375.64 382.59 6.38
655 40.1400 2.322478 341.12 349.55 6.10
656 40.1900 2.319708 327.77 324.98 5.99
657 40.2400 2.316945 312.94 308.03 5.89
658 40.2900 2.314189 307.17 297.07 5.84
659 40.3400 2.311440 297.28 290.35 5.78
660 40.3900 2.308697 295.05 286.35 5.77
661 40.4400 2.305962 299.30 283.96 5.79
662 40.4900 2.303234 294.05 282.39 5.77
663 40.5400 2.300513 293.05 281.38 5.77
664 40.5900 2.297798 286.81 280.61 5.67
665 40.6400 2.295090 299.08 279.98 5.78
666 40.6900 2.292390 286.75 279.43 5.69
667 40.7400 2.289695 293.20 278.94 5.77
668 40.7900 2.287008 288.46 278.49 5.70
669 40.8400 2.284328 280.74 278.07 5.60
670 40.8900 2.281653 279.44 277.68 5.61
671 40.9400 2.278986 270.81 277.30 5.51
672 40.9900 2.276326 267.40 276.95 5.47
673 41.0400 2.273672 269.64 276.61 5.53
674 41.0900 2.271024 269.18 276.29 5.53
675 41.1400 2.268384 261.80 275.98 5.47
676 41.1900 2.265750 265.36 275.67 5.47
677 41.2400 2.263122 273.97 275.38 5.58
678 41.2900 2.260501 265.48 275.09 5.51
679 41.3400 2.257886 260.38 274.81 5.40
680 41.3900 2.255278 268.70 274.53 5.54
681 41.4400 2.252676 267.35 274.26 5.49
682 41.4900 2.250081 268.93 274.00 5.50
683 41.5400 2.247492 264.63 273.74 5.45
684 41.5900 2.244910 261.23 273.68 5.43
685 41.6400 2.242334 262.29 273.62 5.43
686 41.6900 2.239764 276.19 273.57 5.60
687 41.7400 2.237200 265.04 273.52 5.45
688 41.7900 2.234643 267.16 273.48 5.46
689 41.8400 2.232092 271.55 273.43 5.51
690 41.8900 2.229548 262.59 273.39 5.45
691 41.9400 2.227009 264.99 273.35 5.48
692 41.9900 2.224477 269.27 273.31 5.50
693 42.0400 2.221951 268.22 273.28 5.49
694 42.0900 2.219431 268.30 273.24 5.49
695 42.1400 2.216917 270.08 273.21 5.52
696 42.1900 2.214409 268.53 273.17 5.49
697 42.2400 2.211908 277.09 273.14 5.56
698 42.2900 2.209412 280.67 273.11 5.62
699 42.3400 2.206923 271.97 273.08 5.52
700 42.3900 2.204439 278.31 273.05 5.57
701 42.4400 2.201962 284.24 273.03 5.63
702 42.4900 2.199490 289.19 273.00 5.79
703 42.5400 2.197025 285.81 272.97 5.69
704 42.5900 2.194565 302.56 272.95 5.85
705 42.6400 2.192111 308.17 272.92 5.87
706 42.6900 2.189664 305.34 272.90 5.84
707 42.7400 2.187222 303.17 272.88 5.85
708 42.7900 2.184785 307.29 272.86 5.88
709 42.8400 2.182355 298.94 272.84 5.85
710 42.8900 2.179931 301.89 272.82 5.82
711 42.9400 2.177512 294.31 272.80 5.76
712 42.9900 2.175099 296.86 272.78 5.76
713 43.0400 2.172692 295.74 272.76 5.77
714 43.0900 2.170291 292.41 272.74 5.74
715 43.1400 2.167895 283.97 272.73 5.69
716 43.1900 2.165505 281.89 272.72 5.64
717 43.2400 2.163121 272.85 272.71 5.61
718 43.2900 2.160742 277.18 272.70 5.64
719 43.3400 2.158370 279.26 272.70 5.71
720 43.3900 2.156002 283.45 272.70 5.67
721 43.4400 2.153641 281.87 272.72 5.64
722 43.4900 2.151284 292.02 272.75 5.71
723 43.5400 2.148933 290.64 272.80 5.70
724 43.5900 2.146589 288.94 272.88 5.69
725 43.6400 2.144249 300.18 273.01 5.80
726 43.6900 2.141915 297.75 273.19 5.77
727 43.7400 2.139586 297.42 273.47 5.77
728 43.7900 2.137263 291.94 273.87 5.72
729 43.8400 2.134945 281.86 274.42 5.63
730 43.8900 2.132633 291.67 275.17 5.71
731 43.9400 2.130327 280.03 276.14 5.62
732 43.9900 2.128025 290.61 277.33 5.72
733 44.0400 2.125729 290.58 278.73 5.72
734 44.0900 2.123438 295.89 280.29 5.79
735 44.1400 2.121153 291.42 281.97 5.74
736 44.1900 2.118873 300.02 283.70 5.81
737 44.2400 2.116598 295.24 285.46 5.78
738 44.2900 2.114328 304.03 287.27 5.85
739 44.3400 2.112064 305.45 289.18 5.90
740 44.3900 2.109805 301.17 291.29 5.80
741 44.4400 2.107552 305.85 293.66 5.85
742 44.4900 2.105303 303.50 296.35 5.84
743 44.5400 2.103060 313.67 299.34 5.93
744 44.5900 2.100821 319.01 302.58 5.97
745 44.6400 2.098588 320.57 306.00 5.98
746 44.6900 2.096361 322.08 309.49 6.01
747 44.7400 2.094138 320.05 312.94 6.01
748 44.7900 2.091920 319.18 316.14 5.97
749 44.8400 2.089708 317.74 319.15 5.96
750 44.8900 2.087500 310.42 321.77 5.95
751 44.9400 2.085298 313.34 323.92 5.93
752 44.9900 2.083100 321.26 325.50 6.05
753 45.0400 2.080908 327.10 326.46 6.05
754 45.0900 2.078720 329.47 326.76 6.17
755 45.1400 2.076538 326.92 326.38 6.10
756 45.1900 2.074361 325.82 325.34 6.04
757 45.2400 2.072188 315.40 323.68 5.94
758 45.2900 2.070021 313.06 321.45 5.91
759 45.3400 2.067858 314.03 318.75 5.92
760 45.3900 2.065701 320.14 315.65 6.01
761 45.4400 2.063548 309.82 312.26 5.93
762 45.4900 2.061400 307.84 308.68 5.93
763 45.5400 2.059257 303.29 305.01 5.86
764 45.5900 2.057118 299.68 301.35 5.81
765 45.6400 2.054985 291.23 297.77 5.71
766 45.6900 2.052857 283.52 294.34 5.64
767 45.7400 2.050733 286.21 291.13 5.67
768 45.7900 2.048614 281.64 288.17 5.60
769 45.8400 2.046499 273.81 285.50 5.53
770 45.8900 2.044390 261.11 283.11 5.44
771 45.9400 2.042285 267.52 281.03 5.48
772 45.9900 2.040185 268.84 279.22 5.57
773 46.0400 2.038090 262.09 277.69 5.45
774 46.0900 2.035999 270.24 276.41 5.54
775 46.1400 2.033913 261.87 275.35 5.45
776 46.1900 2.031832 264.80 274.49 5.47
777 46.2400 2.029755 268.43 273.80 5.49
778 46.2900 2.027683 271.26 273.20 5.52
779 46.3400 2.025616 262.28 272.71 5.47
780 46.3900 2.023553 263.28 272.32 5.46
781 46.4400 2.021495 269.81 272.01 5.50
782 46.4900 2.019441 262.88 271.77 5.47
783 46.5400 2.017392 264.09 271.58 5.47
784 46.5900 2.015347 263.60 271.43 5.49
785 46.6400 2.013307 264.19 271.31 5.54
786 46.6900 2.011272 255.55 271.21 5.37
787 46.7400 2.009240 268.90 271.15 5.47
788 46.7900 2.007214 277.65 271.11 5.57
789 46.8400 2.005192 261.99 271.08 5.44
790 46.8900 2.003174 269.35 271.08 5.54
791 46.9400 2.001161 269.41 271.13 5.50
792 46.9900 1.999152 269.44 271.26 5.52
793 47.0400 1.997148 268.62 271.52 5.56
794 47.0900 1.995148 268.70 272.05 5.48
795 47.1400 1.993152 278.27 273.02 5.64
796 47.1900 1.991161 277.05 274.69 5.60
797 47.2400 1.989174 275.06 277.39 5.55
798 47.2900 1.987191 278.58 281.46 5.69
799 47.3400 1.985213 285.77 287.15 5.66
800 47.3900 1.983239 294.90 294.47 5.75
801 47.4400 1.981269 310.90 303.06 5.89
802 47.4900 1.979304 320.20 312.08 6.00
803 47.5400 1.977343 344.13 320.27 6.22
804 47.5900 1.975386 338.62 326.20 6.17
805 47.6400 1.973433 340.14 328.58 6.17
806 47.6900 1.971485 339.93 326.75 6.18
807 47.7400 1.969541 328.36 321.04 6.06
808 47.7900 1.967601 318.32 312.70 5.98
809 47.8400 1.965665 319.39 303.32 5.99
810 47.8900 1.963734 291.61 294.26 5.75
811 47.9400 1.961806 282.49 286.48 5.64
812 47.9900 1.959883 279.12 280.39 5.63
813 48.0400 1.957964 288.55 276.01 5.68
814 48.0900 1.956049 277.81 273.09 5.60
815 48.1400 1.954138 268.20 271.26 5.51
816 48.1900 1.952231 268.53 270.15 5.50
817 48.2400 1.950329 260.73 269.48 5.40
818 48.2900 1.948430 262.36 269.07 5.41
819 48.3400 1.946535 264.16 268.79 5.47
820 48.3900 1.944645 262.38 268.58 5.45
821 48.4400 1.942759 258.59 268.40 5.40
822 48.4900 1.940876 264.27 268.25 5.44
823 48.5400 1.938998 259.59 268.12 5.43
824 48.5900 1.937123 264.54 267.99 5.48
825 48.6400 1.935253 264.60 267.86 5.44
826 48.6900 1.933386 265.68 267.74 5.45
827 48.7400 1.931524 274.28 267.60 5.57
828 48.7900 1.929665 261.81 267.49 5.49
829 48.8400 1.927811 263.03 267.39 5.46
830 48.8900 1.925960 264.43 267.29 5.49
831 48.9400 1.924114 260.20 267.19 5.41
832 48.9900 1.922271 266.55 267.09 5.48
833 49.0400 1.920432 257.48 266.99 5.38
834 49.0900 1.918597 257.72 266.90 5.36
835 49.1400 1.916765 267.44 266.81 5.48
836 49.1900 1.914938 266.97 266.72 5.46
837 49.2400 1.913114 263.42 266.63 5.47
838 49.2900 1.911295 262.17 266.54 5.52
839 49.3400 1.909479 250.98 266.45 5.33
840 49.3900 1.907667 260.73 266.36 5.40
841 49.4400 1.905859 259.89 266.28 5.47
842 49.4900 1.904054 256.60 266.19 5.54
843 49.5400 1.902254 261.42 266.11 5.53
844 49.5900 1.900457 254.62 266.03 5.38
845 49.6400 1.898664 259.63 265.97 5.41
846 49.6900 1.896874 264.99 265.92 5.46
847 49.7400 1.895088 266.54 265.87 5.52
848 49.7900 1.893306 266.42 265.82 5.47
849 49.8400 1.891528 254.76 265.77 5.38
850 49.8900 1.889754 262.04 265.72 5.44
851 49.9400 1.887983 264.48 265.67 5.45
852 49.9900 1.886216 261.65 265.62 5.44
853 50.0400 1.884452 266.48 265.57 5.54
854 50.0900 1.882692 261.70 265.52 5.46
855 50.1400 1.880936 265.14 265.47 5.44
856 50.1900 1.879184 265.78 265.42 5.45
857 50.2400 1.877434 271.89 265.37 5.53
858 50.2900 1.875689 266.73 265.33 5.51
859 50.3400 1.873947 259.69 265.28 5.46
860 50.3900 1.872209 268.08 265.23 5.50
861 50.4400 1.870474 255.67 265.18 5.48
862 50.4900 1.868743 264.30 265.14 5.56
863 50.5400 1.867016 260.81 265.09 5.49
864 50.5900 1.865292 260.10 265.04 5.44
865 50.6400 1.863572 256.85 265.00 5.38
866 50.6900 1.861855 264.37 264.95 5.47
867 50.7400 1.860141 258.08 264.91 5.40
868 50.7900 1.858431 266.00 264.87 5.46
869 50.8400 1.856725 265.37 264.83 5.44
870 50.8900 1.855022 272.77 264.80 5.54
871 50.9400 1.853323 269.46 264.79 5.49
872 50.9900 1.851627 269.85 264.77 5.50
873 51.0400 1.849934 259.44 264.75 5.43
874 51.0900 1.848245 259.34 264.74 5.46
875 51.1400 1.846560 264.14 264.75 5.44
876 51.1900 1.844877 262.05 264.78 5.45
877 51.2400 1.843199 264.52 264.84 5.45
878 51.2900 1.841523 263.05 264.93 5.45
879 51.3400 1.839851 272.00 265.07 5.57
880 51.3900 1.838183 267.08 265.26 5.52
881 51.4400 1.836517 266.45 265.53 5.47
882 51.4900 1.834855 276.23 265.89 5.57
883 51.5400 1.833197 269.25 266.35 5.48
884 51.5900 1.831542 279.64 266.93 5.62
885 51.6400 1.829890 277.82 267.67 5.64
886 51.6900 1.828241 274.06 268.56 5.57
887 51.7400 1.826596 277.67 269.64 5.59
888 51.7900 1.824954 272.49 270.90 5.53
889 51.8400 1.823316 278.09 272.37 5.61
890 51.8900 1.821680 278.18 274.04 5.58
891 51.9400 1.820048 282.71 275.90 5.65
892 51.9900 1.818419 285.23 277.93 5.68
893 52.0400 1.816794 287.92 280.12 5.70
894 52.0900 1.815172 282.17 282.42 5.66
895 52.1400 1.813553 293.27 284.79 5.74
896 52.1900 1.811937 303.27 287.15 5.84
897 52.2400 1.810324 303.84 289.46 5.82
898 52.2900 1.808715 297.83 291.64 5.78
899 52.3400 1.807109 298.92 293.61 5.83
900 52.3900 1.805506 290.70 295.31 5.68
901 52.4400 1.803906 299.77 296.67 5.67
902 52.4900 1.802309 302.81 297.63 5.62
903 52.5400 1.800716 302.72 298.17 5.63
904 52.5900 1.799126 292.30 298.24 5.46
905 52.6400 1.797539 294.58 297.86 5.46
906 52.6900 1.795955 291.51 297.02 5.46
907 52.7400 1.794374 290.58 295.77 5.41
908 52.7900 1.792796 294.78 294.16 5.44
909 52.8400 1.791221 286.76 292.23 5.36
910 52.8900 1.789650 288.71 290.07 5.40
911 52.9400 1.788081 285.64 287.73 5.37
912 52.9900 1.786516 276.29 285.30 5.30
913 53.0400 1.784954 272.45 282.84 5.26
914 53.0900 1.783395 267.71 280.42 5.22
915 53.1400 1.781838 270.51 278.09 5.26
916 53.1900 1.780285 264.99 275.89 5.19
917 53.2400 1.778735 266.15 273.85 5.20
918 53.2900 1.777188 262.29 272.01 5.19
919 53.3400 1.775644 253.74 270.36 5.12
920 53.3900 1.774103 258.95 268.91 5.11
921 53.4400 1.772565 252.55 267.67 5.05
922 53.4900 1.771030 253.20 266.61 5.11
923 53.5400 1.769498 256.08 265.73 5.18
924 53.5900 1.767969 254.87 265.00 5.07
925 53.6400 1.766443 257.84 264.41 5.20
926 53.6900 1.764920 267.54 263.95 5.25
927 53.7400 1.763400 262.74 263.58 5.18
928 53.7900 1.761883 264.02 263.32 5.21
929 53.8400 1.760369 262.88 263.21 5.20
930 53.8900 1.758858 259.46 263.11 5.14
931 53.9400 1.757349 263.57 263.04 5.18
932 53.9900 1.755844 262.09 263.00 5.13
933 54.0400 1.754341 263.40 262.99 5.15
934 54.0900 1.752842 263.79 262.98 5.18
935 54.1400 1.751345 270.21 262.99 5.22
936 54.1900 1.749852 262.20 263.02 5.18
937 54.2400 1.748361 261.14 263.06 5.18
938 54.2900 1.746873 257.25 263.11 5.09
939 54.3400 1.745387 260.88 263.19 5.20
940 54.3900 1.743905 262.92 263.30 5.15
941 54.4400 1.742426 264.93 263.43 5.25
942 54.4900 1.740949 260.89 263.62 5.14
943 54.5400 1.739475 267.60 263.90 5.19
944 54.5900 1.738004 268.46 264.35 5.24
945 54.6400 1.736536 265.57 265.10 5.23
946 54.6900 1.735071 272.61 266.42 5.30
947 54.7400 1.733608 271.13 268.71 5.23
948 54.7900 1.732148 280.64 272.52 5.33
949 54.8400 1.730691 283.39 278.51 5.37
950 54.8900 1.729237 291.06 287.25 5.41
951 54.9400 1.727785 306.52 299.02 5.55
952 54.9900 1.726337 320.43 313.46 5.67
953 55.0400 1.724891 339.74 329.33 5.84
954 55.0900 1.723448 354.72 344.52 5.97
955 55.1400 1.722007 374.73 356.32 6.13
956 55.1900 1.720570 374.25 362.12 6.14
957 55.2400 1.719134 374.01 360.36 6.13
958 55.2900 1.717702 357.76 351.44 6.00
959 55.3400 1.716273 338.15 337.54 5.84
960 55.3900 1.714846 315.88 321.56 5.72
961 55.4400 1.713422 300.95 306.06 5.52
962 55.4900 1.712000 286.98 292.77 5.39
963 55.5400 1.710582 287.91 282.48 5.43
964 55.5900 1.709165 267.59 275.22 5.22
965 55.6400 1.707752 266.85 270.50 5.21
966 55.6900 1.706341 267.15 267.65 5.19
967 55.7400 1.704933 266.35 266.02 5.17
968 55.7900 1.703528 260.93 265.14 5.14
969 55.8400 1.702125 265.52 264.66 5.20
970 55.8900 1.700725 266.66 264.40 5.26
971 55.9400 1.699327 271.30 264.26 5.30
972 55.9900 1.697932 269.96 264.19 5.24
973 56.0400 1.696540 260.19 264.17 5.13
974 56.0900 1.695150 264.83 264.18 5.20
975 56.1400 1.693763 261.56 264.23 5.18
976 56.1900 1.692378 262.78 264.32 5.26
977 56.2400 1.690996 269.87 264.46 5.21
978 56.2900 1.689617 268.52 264.68 5.20
979 56.3400 1.688240 267.91 265.03 5.20
980 56.3900 1.686866 267.14 265.64 5.20
981 56.4400 1.685494 262.93 266.73 5.17
982 56.4900 1.684125 266.33 268.66 5.19
983 56.5400 1.682758 277.24 272.02 5.30
984 56.5900 1.681394 276.09 277.59 5.34
985 56.6400 1.680033 282.90 286.23 5.37
986 56.6900 1.678674 303.14 298.55 5.52
987 56.7400 1.677317 318.82 314.73 5.68
988 56.7900 1.675963 339.84 333.96 5.85
989 56.8400 1.674612 363.37 354.25 6.04
990 56.8900 1.673263 392.07 372.55 6.27
991 56.9400 1.671916 405.26 385.23 6.38
992 56.9900 1.670572 394.19 389.23 6.29
993 57.0400 1.669230 396.22 383.36 6.31
994 57.0900 1.667892 371.10 369.13 6.10
995 57.1400 1.666555 344.52 349.93 5.88
996 57.1900 1.665221 335.71 329.46 5.82
997 57.2400 1.663889 311.95 310.64 5.62
998 57.2900 1.662560 297.16 295.22 5.48
999 57.3400 1.661233 290.79 283.76 5.44
1000 57.3900 1.659909 283.70 275.95 5.35
1001 57.4400 1.658587 270.22 271.05 5.23
1002 57.4900 1.657267 273.43 268.16 5.24
1003 57.5400 1.655950 276.77 266.54 5.27
1004 57.5900 1.654635 276.06 265.65 5.27
1005 57.6400 1.653323 270.14 265.15 5.23
1006 57.6900 1.652013 267.19 264.86 5.19
1007 57.7400 1.650705 263.84 264.67 5.16
1008 57.7900 1.649400 271.55 264.55 5.25
1009 57.8400 1.648097 268.11 264.46 5.22
1010 57.8900 1.646797 267.10 264.41 5.20
1011 57.9400 1.645499 260.30 264.39 5.14
1012 57.9900 1.644203 269.08 264.39 5.22
1013 58.0400 1.642910 269.34 264.40 5.25
1014 58.0900 1.641619 264.58 264.45 5.16
1015 58.1400 1.640330 260.61 264.51 5.11
1016 58.1900 1.639044 262.15 264.60 5.13
1017 58.2400 1.637760 261.23 264.71 5.15
1018 58.2900 1.636478 262.44 264.85 5.17
1019 58.3400 1.635199 267.05 265.01 5.19
1020 58.3900 1.633922 269.71 265.21 5.25
1021 58.4400 1.632647 271.06 265.46 5.23
1022 58.4900 1.631374 269.36 265.75 5.26
1023 58.5400 1.630104 263.97 266.12 5.22
1024 58.5900 1.628837 270.89 266.58 5.23
1025 58.6400 1.627571 270.73 267.20 5.30
1026 58.6900 1.626307 272.48 268.12 5.25
1027 58.7400 1.625046 281.32 269.61 5.33
1028 58.7900 1.623788 285.64 272.20 5.35
1029 58.8400 1.622531 293.92 276.78 5.43
1030 58.8900 1.621277 308.99 284.75 5.60
1031 58.9400 1.620025 314.81 297.99 5.65
1032 58.9900 1.618775 336.03 318.57 5.83
1033 59.0400 1.617527 365.33 348.17 6.07
1034 59.0900 1.616282 393.25 387.14 6.28
1035 59.1400 1.615039 440.08 433.52 6.64
1036 59.1900 1.613798 490.31 482.46 7.01
1037 59.2400 1.612559 533.60 526.41 7.32
1038 59.2900 1.611323 546.47 556.44 7.41
1039 59.3400 1.610089 558.35 565.08 7.49
1040 59.3900 1.608857 540.48 549.67 7.39
1041 59.4400 1.607627 497.53 514.33 7.09
1042 59.4900 1.606399 453.33 467.59 6.75
1043 59.5400 1.605173 412.04 418.40 6.44
1044 59.5900 1.603950 360.51 373.70 6.03
1045 59.6400 1.602729 332.27 337.44 5.82
1046 59.6900 1.601510 313.79 310.78 5.62
1047 59.7400 1.600293 297.09 292.83 5.46
1048 59.7900 1.599078 282.06 281.64 5.35
1049 59.8400 1.597866 278.55 275.09 5.31
1050 59.8900 1.596655 269.87 271.41 5.20
1051 59.9400 1.595447 272.93 269.35 5.27
1052 59.9900 1.594241 275.61 268.16 5.30
1053 60.0400 1.593037 262.36 267.41 5.13
1054 60.0900 1.591835 270.01 266.90 5.29
1055 60.1400 1.590635 259.18 266.51 5.16
1056 60.1900 1.589438 266.40 266.21 5.23
1057 60.2400 1.588242 258.74 265.97 5.23
1058 60.2900 1.587049 261.92 265.78 5.20
1059 60.3400 1.585857 263.94 265.62 5.24
1060 60.3900 1.584668 261.61 265.50 5.17
1061 60.4400 1.583481 261.61 265.41 5.19
1062 60.4900 1.582295 277.28 265.35 5.33
1063 60.5400 1.581112 272.37 265.30 5.32
1064 60.5900 1.579931 273.24 265.29 5.30
1065 60.6400 1.578752 263.78 265.29 5.17
1066 60.6900 1.577576 266.96 265.31 5.20
1067 60.7400 1.576401 262.84 265.35 5.22
1068 60.7900 1.575228 264.89 265.42 5.17
1069 60.8400 1.574057 269.74 265.50 5.20
1070 60.8900 1.572889 266.26 265.61 5.19
1071 60.9400 1.571722 266.06 265.74 5.23
1072 60.9900 1.570557 265.70 265.91 5.19
1073 61.0400 1.569395 270.99 266.10 5.22
1074 61.0900 1.568234 263.55 266.33 5.18
1075 61.1400 1.567076 254.05 266.60 5.09
1076 61.1900 1.565919 255.03 266.98 5.08
1077 61.2400 1.564764 267.11 267.42 5.22
1078 61.2900 1.563612 265.72 267.95 5.26
1079 61.3400 1.562461 257.49 268.56 5.17
1080 61.3900 1.561313 267.58 269.31 5.20
1081 61.4400 1.560166 263.95 270.28 5.19
1082 61.4900 1.559022 277.51 271.63 5.33
1083 61.5400 1.557879 278.43 273.74 5.35
1084 61.5900 1.556738 286.14 277.29 5.37
1085 61.6400 1.555600 288.18 283.55 5.39
1086 61.6900 1.554463 293.26 294.50 5.46
1087 61.7400 1.553328 319.78 312.96 5.72
1088 61.7900 1.552195 341.50 342.22 5.86
1089 61.8400 1.551064 397.14 385.15 6.32
1090 61.8900 1.549935 454.71 442.86 6.76
1091 61.9400 1.548808 532.78 513.08 7.31
1092 61.9900 1.547683 600.62 589.04 7.76
1093 62.0400 1.546560 680.16 659.55 8.26
1094 62.0900 1.545439 730.67 710.39 8.56
1095 62.1400 1.544320 740.43 728.99 8.62
1096 62.1900 1.543202 712.73 709.85 8.46
1097 62.2400 1.542087 660.32 658.27 8.14
1098 62.2900 1.540973 578.33 587.23 7.62
1099 62.3400 1.539861 506.09 511.05 7.13
1100 62.3900 1.538751 427.67 440.99 6.55
1101 62.4400 1.537644 378.94 383.73 6.17
1102 62.4900 1.536538 339.29 341.43 5.84
1103 62.5400 1.535434 314.98 312.85 5.62
1104 62.5900 1.534331 303.76 295.02 5.53
1105 62.6400 1.533231 289.69 284.59 5.43
1106 62.6900 1.532133 273.78 278.75 5.34
1107 62.7400 1.531036 272.44 275.52 5.28
1108 62.7900 1.529941 267.83 273.66 5.22
1109 62.8400 1.528848 272.78 272.51 5.29
1110 62.8900 1.527757 265.39 271.73 5.23
1111 62.9400 1.526668 274.36 271.15 5.34
1112 62.9900 1.525580 273.14 270.70 5.26
1113 63.0400 1.524495 279.41 270.34 5.33
1114 63.0900 1.523411 269.50 270.06 5.25
1115 63.1400 1.522329 269.40 269.83 5.26
1116 63.1900 1.521249 266.78 269.66 5.28
1117 63.2400 1.520171 267.50 269.52 5.21
1118 63.2900 1.519094 275.74 269.42 5.29
1119 63.3400 1.518020 276.49 269.36 5.32
1120 63.3900 1.516947 278.34 269.32 5.34
1121 63.4400 1.515876 284.21 269.30 5.36
1122 63.4900 1.514807 284.93 269.31 5.40
1123 63.5400 1.513739 278.00 269.35 5.36
1124 63.5900 1.512674 274.96 269.40 5.33
1125 63.6400 1.511610 272.43 269.47 5.25
1126 63.6900 1.510548 275.71 269.56 5.29
1127 63.7400 1.509488 260.23 269.68 5.14
1128 63.7900 1.508429 262.15 269.82 5.18
1129 63.8400 1.507372 265.12 269.99 5.22
1130 63.8900 1.506317 267.55 270.19 5.20
1131 63.9400 1.505264 268.71 270.42 5.21
1132 63.9900 1.504213 269.73 270.69 5.23
1133 64.0400 1.503163 269.08 271.00 5.25
1134 64.0900 1.502115 265.16 271.37 5.22
1135 64.1400 1.501069 261.96 271.82 5.19
1136 64.1900 1.500024 269.06 272.40 5.20
1137 64.2400 1.498982 268.50 273.20 5.26
1138 64.2900 1.497941 274.64 274.43 5.30
1139 64.3400 1.496902 265.32 276.48 5.20
1140 64.3900 1.495864 279.71 280.07 5.32
1141 64.4400 1.494828 287.78 286.37 5.41
1142 64.4900 1.493794 288.08 297.01 5.38
1143 64.5400 1.492762 309.73 313.91 5.57
1144 64.5900 1.491731 334.73 338.78 5.80
1145 64.6400 1.490702 375.99 372.24 6.16
1146 64.6900 1.489675 424.36 412.97 6.59
1147 64.7400 1.488649 478.33 456.88 6.93
1148 64.7900 1.487625 521.76 497.36 7.25
1149 64.8400 1.486603 555.06 526.13 7.48
1150 64.8900 1.485583 562.37 535.85 7.53
1151 64.9400 1.484564 547.13 523.73 7.44
1152 64.9900 1.483547 504.06 493.47 7.13
1153 65.0400 1.482532 447.25 453.08 6.75
1154 65.0900 1.481518 394.10 411.04 6.33
1155 65.1400 1.480506 355.26 373.85 6.02
1156 65.1900 1.479495 323.47 345.15 5.76
1157 65.2400 1.478486 306.33 325.80 5.65
1158 65.2900 1.477479 306.41 314.48 5.60
1159 65.3400 1.476474 300.65 308.72 5.54
1160 65.3900 1.475470 297.87 305.77 5.54
1161 65.4400 1.474468 297.47 303.36 5.48
1162 65.4900 1.473467 294.01 300.21 5.45
1163 65.5400 1.472468 286.76 296.08 5.40
1164 65.5900 1.471471 283.26 291.39 5.38
1165 65.6400 1.470475 277.21 286.77 5.30
1166 65.6900 1.469481 277.61 282.71 5.29
1167 65.7400 1.468489 281.88 279.50 5.33
1168 65.7900 1.467498 276.42 277.18 5.27
1169 65.8400 1.466509 272.84 275.65 5.28
1170 65.8900 1.465521 263.49 274.71 5.20
1171 65.9400 1.464536 261.53 274.17 5.23
1172 65.9900 1.463551 271.88 273.88 5.28
1173 66.0400 1.462568 262.56 273.73 5.18
1174 66.0900 1.461587 264.08 273.68 5.20
1175 66.1400 1.460608 268.28 273.68 5.23
1176 66.1900 1.459630 273.58 273.72 5.33
1177 66.2400 1.458653 269.93 273.78 5.26
1178 66.2900 1.457679 281.29 273.88 5.36
1179 66.3400 1.456706 275.55 273.99 5.33
1180 66.3900 1.455734 268.60 274.14 5.21
1181 66.4400 1.454764 273.20 274.31 5.32
1182 66.4900 1.453795 275.46 274.49 5.31
1183 66.5400 1.452828 279.82 274.60 5.35
1184 66.5900 1.451863 275.89 274.75 5.29
1185 66.6400 1.450899 266.78 274.93 5.19
1186 66.6900 1.449937 272.04 275.17 5.23
1187 66.7400 1.448976 277.02 275.47 5.32
1188 66.7900 1.448017 275.47 275.84 5.35
1189 66.8400 1.447060 273.39 276.31 5.26
1190 66.8900 1.446103 278.03 276.95 5.35
1191 66.9400 1.445149 275.78 277.87 5.32
1192 66.9900 1.444196 273.79 279.35 5.39
1193 67.0400 1.443244 286.62 281.88 5.42
1194 67.0900 1.442294 285.38 286.43 5.36
1195 67.1400 1.441346 291.81 294.52 5.48
1196 67.1900 1.440399 290.16 308.32 5.48
1197 67.2400 1.439454 312.69 330.37 5.62
1198 67.2900 1.438510 348.56 362.94 5.91
1199 67.3400 1.437568 383.55 406.83 6.23
1200 67.3900 1.436627 448.94 460.20 6.76
1201 67.4400 1.435687 510.75 517.63 7.16
1202 67.4900 1.434749 572.75 570.17 7.59
1203 67.5400 1.433813 618.72 606.73 7.89
1204 67.5900 1.432878 632.76 617.61 7.97
1205 67.6400 1.431945 615.32 599.46 7.86
1206 67.6900 1.431013 551.60 557.65 7.44
1207 67.7400 1.430083 496.39 502.89 7.06
1208 67.7900 1.429154 424.57 446.17 6.54
1209 67.8400 1.428226 377.92 395.65 6.22
1210 67.8900 1.427300 347.20 355.77 5.94
1211 67.9400 1.426376 310.63 327.56 5.71
1212 67.9900 1.425453 297.75 309.55 5.57
1213 68.0400 1.424531 305.76 299.08 5.58
1214 68.0900 1.423611 294.51 293.34 5.58
1215 68.1400 1.422693 296.49 290.02 5.55
1216 68.1900 1.421775 297.59 287.61 5.54
1217 68.2400 1.420860 296.67 285.38 5.48
1218 68.2900 1.419945 282.92 283.15 5.39
1219 68.3400 1.419033 284.30 281.04 5.49
1220 68.3900 1.418121 283.22 279.18 5.42
1221 68.4400 1.417211 276.65 277.68 5.30
1222 68.4900 1.416303 281.20 276.59 5.34
1223 68.5400 1.415396 274.43 275.87 5.26
1224 68.5900 1.414490 275.18 275.50 5.38
1225 68.6400 1.413586 274.60 275.45 5.32
1226 68.6900 1.412683 272.34 275.79 5.27
1227 68.7400 1.411782 277.42 276.63 5.29
1228 68.7900 1.410882 268.64 278.22 5.21
1229 68.8400 1.409983 276.45 280.82 5.27
1230 68.8900 1.409086 284.06 284.68 5.34
1231 68.9400 1.408190 288.33 289.86 5.41
1232 68.9900 1.407296 295.38 296.10 5.46
1233 69.0400 1.406403 305.42 302.75 5.54
1234 69.0900 1.405511 313.07 308.74 5.61
1235 69.1400 1.404621 309.24 312.82 5.57
1236 69.1900 1.403733 316.35 313.93 5.68
1237 69.2400 1.402845 316.71 311.83 5.64
1238 69.2900 1.401959 307.58 307.27 5.57
1239 69.3400 1.401075 291.09 301.51 5.44
1240 69.3900 1.400192 286.28 295.77 5.46
1241 69.4400 1.399310 293.04 290.95 5.43
1242 69.4900 1.398430 282.89 287.55 5.45
1243 69.5400 1.397550 276.77 285.73 5.30
1244 69.5900 1.396673 281.41 285.56 5.38
1245 69.6400 1.395796 289.68 287.23 5.46
1246 69.6900 1.394921 291.58 291.46 5.53
1247 69.7400 1.394048 306.40 299.85 5.57
1248 69.7900 1.393176 315.19 315.33 5.65
1249 69.8400 1.392305 358.28 342.27 6.02
1250 69.8900 1.391435 405.70 386.07 6.39
1251 69.9400 1.390567 474.66 451.85 6.94
1252 69.9900 1.389700 547.07 542.03 7.41
1253 70.0400 1.388835 656.25 653.70 8.11
1254 70.0900 1.387971 768.59 776.35 8.78
1255 70.1400 1.387108 887.89 891.72 9.44
1256 70.1900 1.386246 941.58 976.05 9.72
1257 70.2400 1.385386 975.49 1007.04 9.90
1258 70.2900 1.384527 954.95 975.09 9.79
1259 70.3400 1.383670 894.14 889.84 9.48
1260 70.3900 1.382814 792.15 773.79 8.92
1261 70.4400 1.381959 660.81 650.82 8.14
1262 70.4900 1.381106 545.94 539.14 7.40
1263 70.5400 1.380253 458.22 449.16 6.80
1264 70.5900 1.379403 388.04 383.67 6.27
1265 70.6400 1.378553 349.08 340.10 5.95
1266 70.6900 1.377705 316.09 313.28 5.67
1267 70.7400 1.376858 300.85 297.74 5.57
1268 70.7900 1.376012 291.30 289.02 5.43
1269 70.8400 1.375168 284.38 284.09 5.35
1270 70.8900 1.374325 290.82 281.14 5.40
1271 70.9400 1.373483 281.60 279.19 5.34
1272 70.9900 1.372642 271.57 277.77 5.28
1273 71.0400 1.371803 278.00 276.66 5.34
1274 71.0900 1.370965 265.40 275.75 5.29
1275 71.1400 1.370129 276.29 274.98 5.30
1276 71.1900 1.369293 271.17 274.34 5.23
1277 71.2400 1.368459 265.68 273.78 5.29
1278 71.2900 1.367627 270.68 273.31 5.23
1279 71.3400 1.366795 263.96 272.90 5.17
1280 71.3900 1.365965 269.30 272.55 5.26
1281 71.4400 1.365136 270.04 272.25 5.27
1282 71.4900 1.364308 266.40 272.00 5.22
1283 71.5400 1.363482 263.99 271.79 5.19
1284 71.5900 1.362657 268.45 271.61 5.20
1285 71.6400 1.361833 277.47 271.46 5.32
1286 71.6900 1.361010 274.44 271.27 5.33
1287 71.7400 1.360189 277.80 271.12 5.34
1288 71.7900 1.359368 271.97 271.01 5.32
1289 71.8400 1.358550 261.38 270.93 5.20
1290 71.8900 1.357732 268.95 270.89 5.30
1291 71.9400 1.356915 269.61 270.89 5.27
1292 71.9900 1.356100 264.59 270.94 5.20
1293 72.0400 1.355286 264.88 271.05 5.21
1294 72.0900 1.354474 272.53 271.24 5.26
1295 72.1400 1.353662 264.75 271.53 5.21
1296 72.1900 1.352852 270.01 271.98 5.31
1297 72.2400 1.352043 275.63 272.72 5.37
1298 72.2900 1.351235 279.61 274.02 5.30
1299 72.3400 1.350429 274.41 276.40 5.30
1300 72.3900 1.349623 287.45 280.81 5.40
1301 72.4400 1.348819 292.92 288.70 5.45
1302 72.4900 1.348016 309.99 302.04 5.59
1303 72.5400 1.347214 334.52 322.97 5.80
1304 72.5900 1.346414 366.40 353.08 6.07
1305 72.6400 1.345614 408.95 392.40 6.41
1306 72.6900 1.344816 448.39 438.34 6.71
1307 72.7400 1.344019 490.39 485.20 7.01
1308 72.7900 1.343224 526.84 524.56 7.27
1309 72.8400 1.342429 550.80 546.94 7.44
1310 72.8900 1.341636 555.45 545.69 7.47
1311 72.9400 1.340844 525.57 521.16 7.26
1312 72.9900 1.340053 488.05 480.49 7.00
1313 73.0400 1.339263 440.66 433.25 6.65
1314 73.0900 1.338475 381.12 387.71 6.18
1315 73.1400 1.337687 348.56 349.26 5.91
1316 73.1900 1.336901 326.24 320.14 5.75
1317 73.2400 1.336116 300.72 300.15 5.51
1318 73.2900 1.335332 293.37 287.46 5.45
1319 73.3400 1.334550 273.25 279.85 5.27
1320 73.3900 1.333768 273.75 275.33 5.29
1321 73.4400 1.332988 269.71 272.53 5.23
1322 73.4900 1.332209 270.25 270.61 5.23
1323 73.5400 1.331431 269.12 269.18 5.23
1324 73.5900 1.330654 266.98 268.05 5.25
1325 73.6400 1.329878 268.79 267.14 5.31
1326 73.6900 1.329104 263.50 266.39 5.18
1327 73.7400 1.328330 261.27 265.79 5.21
1328 73.7900 1.327558 259.29 265.30 5.15
1329 73.8400 1.326787 265.26 264.89 5.20
1330 73.8900 1.326017 265.04 264.54 5.17
1331 73.9400 1.325248 254.04 264.23 5.17
1332 73.9900 1.324481 253.62 263.94 5.10
1333 74.0400 1.323714 260.66 263.68 5.12
1334 74.0900 1.322949 266.23 263.44 5.19
1335 74.1400 1.322185 261.02 263.21 5.16
1336 74.1900 1.321421 265.56 263.00 5.17
1337 74.2400 1.320660 255.44 262.79 5.16
1338 74.2900 1.319899 250.31 262.60 5.12
1339 74.3400 1.319139 240.63 262.41 5.04
1340 74.3900 1.318380 249.95 262.31 5.10
1341 74.4400 1.317623 258.26 262.27 5.11
1342 74.4900 1.316867 269.25 262.24 5.21
1343 74.5400 1.316111 265.65 262.21 5.26
1344 74.5900 1.315357 254.04 262.18 5.11
1345 74.6400 1.314604 256.39 262.16 5.11
1346 74.6900 1.313853 264.32 262.15 5.20
1347 74.7400 1.313102 252.37 262.14 5.09
1348 74.7900 1.312352 254.18 262.16 5.07
1349 74.8400 1.311604 260.35 262.16 5.20
1350 74.8900 1.310856 265.29 262.17 5.25
1351 74.9400 1.310110 263.54 262.18 5.16
1352 74.9900 1.309365 261.52 262.19 5.18
1353 75.0400 1.308620 251.66 262.21 5.06
1354 75.0900 1.307877 258.81 262.24 5.12
1355 75.1400 1.307135 271.14 262.27 5.25
1356 75.1900 1.306395 264.46 262.32 5.17
1357 75.2400 1.305655 258.88 262.38 5.14
1358 75.2900 1.304916 272.64 262.47 5.30
1359 75.3400 1.304178 260.55 262.62 5.25
1360 75.3900 1.303442 269.35 262.88 5.21
1361 75.4400 1.302706 268.43 263.35 5.19
1362 75.4900 1.301972 270.13 264.15 5.22
1363 75.5400 1.301239 262.18 265.50 5.23
1364 75.5900 1.300507 266.16 267.59 5.27
1365 75.6400 1.299775 273.61 270.57 5.28
1366 75.6900 1.299045 270.82 274.43 5.25
1367 75.7400 1.298316 281.80 278.89 5.36
1368 75.7900 1.297588 286.24 283.37 5.40
1369 75.8400 1.296862 284.90 287.02 5.35
1370 75.8900 1.296136 293.57 289.00 5.46
1371 75.9400 1.295411 294.62 288.66 5.52
1372 75.9900 1.294687 283.32 286.13 5.45
1373 76.0400 1.293965 292.19 282.14 5.45
1374 76.0900 1.293243 284.84 277.62 5.40
1375 76.1400 1.292522 276.56 273.33 5.32
1376 76.1900 1.291803 263.08 269.76 5.23
1377 76.2400 1.291084 266.04 267.10 5.19
1378 76.2900 1.290367 254.28 265.32 5.09
1379 76.3400 1.289651 263.91 264.25 5.20
1380 76.3900 1.288935 264.01 263.68 5.16
1381 76.4400 1.288221 257.63 263.45 5.13
1382 76.4900 1.287508 261.34 263.46 5.15
1383 76.5400 1.286795 264.52 263.63 5.18
1384 76.5900 1.286084 264.38 263.96 5.15
1385 76.6400 1.285374 262.24 264.46 5.16
1386 76.6900 1.284665 258.22 265.14 5.11
1387 76.7400 1.283957 264.47 266.06 5.20
1388 76.7900 1.283250 264.89 267.24 5.24
1389 76.8400 1.282544 262.85 268.74 5.19
1390 76.8900 1.281839 258.61 270.59 5.14
1391 76.9400 1.281135 269.87 272.82 5.26
1392 76.9900 1.280432 275.17 275.45 5.34
1393 77.0400 1.279730 269.02 278.49 5.21
1394 77.0900 1.279029 280.43 281.91 5.36
1395 77.1400 1.278329 281.97 285.66 5.43
1396 77.1900 1.277630 285.78 289.67 5.37
1397 77.2400 1.276932 289.42 293.86 5.44
1398 77.2900 1.276235 301.35 298.06 5.50
1399 77.3400 1.275539 297.41 302.12 5.46
1400 77.3900 1.274844 312.28 305.88 5.61
1401 77.4400 1.274150 311.93 309.19 5.62
1402 77.4900 1.273457 321.68 311.88 5.70
1403 77.5400 1.272765 315.21 313.80 5.65
1404 77.5900 1.272074 318.65 314.87 5.66
1405 77.6400 1.271384 321.83 315.01 5.71
1406 77.6900 1.270695 314.40 314.21 5.67
1407 77.7400 1.270007 314.99 312.54 5.64
1408 77.7900 1.269320 315.18 310.07 5.63
1409 77.8400 1.268634 316.60 306.93 5.68
1410 77.8900 1.267949 299.55 303.30 5.51
1411 77.9400 1.267265 298.97 299.32 5.52
1412 77.9900 1.266582 287.71 295.17 5.39
1413 78.0400 1.265900 280.42 291.00 5.35
1414 78.0900 1.265219 280.42 286.96 5.35
1415 78.1400 1.264539 277.48 283.14 5.29
1416 78.1900 1.263860 264.94 279.64 5.19
1417 78.2400 1.263181 262.19 276.52 5.13
1418 78.2900 1.262504 269.33 273.79 5.22
1419 78.3400 1.261828 268.71 271.46 5.28
1420 78.3900 1.261153 263.52 269.52 5.20
1421 78.4400 1.260478 264.44 267.85 5.15
1422 78.4900 1.259805 261.05 266.59 5.14
1423 78.5400 1.259132 263.56 265.60 5.21
1424 78.5900 1.258461 259.61 264.85 5.14
1425 78.6400 1.257790 262.72 264.28 5.17
1426 78.6900 1.257121 259.77 263.87 5.11
1427 78.7400 1.256452 258.67 263.57 5.18
1428 78.7900 1.255784 256.81 263.36 5.12
1429 78.8400 1.255118 260.39 263.21 5.16
1430 78.8900 1.254452 264.53 263.12 5.17
1431 78.9400 1.253787 261.79 263.06 5.16
1432 78.9900 1.253123 260.50 263.02 5.16
1433 79.0400 1.252460 261.76 263.00 5.22
1434 79.0900 1.251798 258.86 262.99 5.21
1435 79.1400 1.251137 256.07 262.99 5.16
1436 79.1900 1.250477 259.37 262.99 5.13
1437 79.2400 1.249818 265.45 263.00 5.18
1438 79.2900 1.249160 268.94 263.02 5.28
1439 79.3400 1.248502 274.91 263.03 5.29
1440 79.3900 1.247846 267.36 263.04 5.21
1441 79.4400 1.247190 262.79 263.06 5.18
1442 79.4900 1.246536 272.03 263.07 5.24
1443 79.5400 1.245882 271.37 263.09 5.25
1444 79.5900 1.245230 272.89 263.11 5.34
1445 79.6400 1.244578 274.75 263.13 5.29
1446 79.6900 1.243927 274.38 263.14 5.26
1447 79.7400 1.243277 275.98 263.16 5.30
1448 79.7900 1.242628 271.45 263.18 5.25
1449 79.8400 1.241980 264.59 263.20 5.27
1450 79.8900 1.241333 265.14 263.23 5.26
1451 79.9400 1.240686 272.29 263.25 5.27
1452 79.9900 1.240041 264.44 263.27 5.21
1453 80.0400 1.239396 271.92 263.29 5.31
1454 80.0900 1.238753 276.18 263.32 5.29
1455 80.1400 1.238110 271.96 263.34 5.26
1456 80.1900 1.237468 274.81 263.37 5.31
1457 80.2400 1.236827 276.26 263.39 5.32
1458 80.2900 1.236187 274.79 263.42 5.28
1459 80.3400 1.235548 277.09 263.45 5.29
1460 80.3900 1.234910 276.47 263.48 5.27
1461 80.4400 1.234273 272.07 263.51 5.29
1462 80.4900 1.233637 272.06 263.54 5.29
1463 80.5400 1.233001 269.30 263.57 5.22
1464 80.5900 1.232366 269.60 263.61 5.20
1465 80.6400 1.231733 263.55 263.64 5.15
1466 80.6900 1.231100 264.96 263.68 5.16
1467 80.7400 1.230468 268.80 263.71 5.21
1468 80.7900 1.229837 255.47 263.76 5.07
1469 80.8400 1.229207 262.28 263.80 5.15
1470 80.8900 1.228577 259.86 263.84 5.13
1471 80.9400 1.227949 258.17 263.89 5.11
1472 80.9900 1.227321 262.79 263.94 5.14
1473 81.0400 1.226695 256.77 263.96 5.15
1474 81.0900 1.226069 263.11 264.01 5.15
1475 81.1400 1.225444 266.76 264.07 5.19
1476 81.1900 1.224820 262.19 264.14 5.17
1477 81.2400 1.224197 265.77 264.23 5.21
1478 81.2900 1.223574 266.59 264.34 5.18
1479 81.3400 1.222953 258.85 264.46 5.14
1480 81.3900 1.222332 249.51 264.61 5.08
1481 81.4400 1.221712 256.00 264.79 5.12
1482 81.4900 1.221094 264.41 265.05 5.24
1483 81.5400 1.220476 260.13 265.43 5.17
1484 81.5900 1.219858 260.73 265.99 5.16
1485 81.6400 1.219242 262.43 266.79 5.14
1486 81.6900 1.218627 259.55 267.85 5.12
1487 81.7400 1.218012 260.91 269.18 5.13
1488 81.7900 1.217398 262.36 270.66 5.20
1489 81.8400 1.216785 267.14 272.12 5.21
1490 81.8900 1.216173 263.36 273.31 5.21
1491 81.9400 1.215562 273.59 273.97 5.28
1492 81.9900 1.214952 272.98 273.96 5.27
1493 82.0400 1.214342 270.92 273.41 5.22
1494 82.0900 1.213734 272.30 272.50 5.23
1495 82.1400 1.213126 261.83 271.53 5.13
1496 82.1900 1.212519 272.87 270.73 5.24
1497 82.2400 1.211913 274.54 270.24 5.30
1498 82.2900 1.211307 265.95 270.16 5.18
1499 82.3400 1.210703 264.92 270.55 5.16
1500 82.3900 1.210099 266.09 271.59 5.18
1501 82.4400 1.209496 265.84 273.64 5.17
1502 82.4900 1.208894 271.89 277.44 5.26
1503 82.5400 1.208293 288.07 284.21 5.38
1504 82.5900 1.207693 295.85 295.67 5.47
1505 82.6400 1.207093 306.39 313.82 5.55
1506 82.6900 1.206494 338.61 340.34 5.83
1507 82.7400 1.205897 376.21 375.64 6.14
1508 82.7900 1.205299 417.27 417.90 6.47
1509 82.8400 1.204703 470.17 462.44 6.87
1510 82.8900 1.204108 514.86 501.83 7.19
1511 82.9400 1.203513 519.16 527.00 7.22
1512 82.9900 1.202920 532.08 530.58 7.31
1513 83.0400 1.202327 511.92 511.40 7.17
1514 83.0900 1.201734 479.50 475.41 6.94
1515 83.1400 1.201143 440.45 431.61 6.65
1516 83.1900 1.200553 396.22 388.13 6.34
1517 83.2400 1.199963 359.64 350.53 6.02
1518 83.2900 1.199374 325.12 321.43 5.71
1519 83.3400 1.198786 304.14 300.99 5.53
1520 83.3900 1.198199 298.05 287.81 5.47
1521 83.4400 1.197612 289.38 279.90 5.39
1522 83.4900 1.197026 285.34 275.40 5.38
1523 83.5400 1.196442 270.09 272.88 5.21
1524 83.5900 1.195858 270.93 271.45 5.25
1525 83.6400 1.195274 277.76 270.57 5.28
1526 83.6900 1.194692 274.56 269.98 5.30
1527 83.7400 1.194110 267.21 269.56 5.19
1528 83.7900 1.193529 262.61 269.23 5.19
1529 83.8400 1.192949 265.61 268.98 5.20
1530 83.8900 1.192370 262.12 268.78 5.15
1531 83.9400 1.191791 272.59 268.62 5.23
1532 83.9900 1.191213 264.67 268.51 5.18
1533 84.0400 1.190636 262.40 268.42 5.21
1534 84.0900 1.190060 267.14 268.36 5.27
1535 84.1400 1.189485 261.57 268.33 5.15
1536 84.1900 1.188910 266.29 268.33 5.19
1537 84.2400 1.188336 266.78 268.35 5.27
1538 84.2900 1.187763 273.90 268.39 5.28
1539 84.3400 1.187191 274.32 268.45 5.28
1540 84.3900 1.186619 273.97 268.60 5.26
1541 84.4400 1.186049 266.85 268.71 5.24
1542 84.4900 1.185479 270.45 268.86 5.22
1543 84.5400 1.184910 268.14 269.04 5.20
1544 84.5900 1.184341 267.14 269.26 5.19
1545 84.6400 1.183774 267.49 269.52 5.20
1546 84.6900 1.183207 274.79 269.86 5.25
1547 84.7400 1.182641 281.77 270.29 5.32
1548 84.7900 1.182075 274.03 270.90 5.24
1549 84.8400 1.181511 281.37 271.84 5.34
1550 84.8900 1.180947 281.77 273.41 5.34
1551 84.9400 1.180384 286.00 276.16 5.37
1552 84.9900 1.179822 288.74 280.98 5.39
1553 85.0400 1.179260 305.05 289.08 5.53
1554 85.0900 1.178699 316.74 301.88 5.65
1555 85.1400 1.178139 339.20 320.55 5.85
1556 85.1900 1.177580 351.80 345.37 5.94
1557 85.2400 1.177022 387.35 375.10 6.23
1558 85.2900 1.176464 425.95 406.52 6.54
1559 85.3400 1.175907 425.13 434.44 6.55
1560 85.3900 1.175351 435.88 452.52 6.64
1561 85.4400 1.174795 438.10 455.50 6.63
1562 85.4900 1.174240 434.47 442.42 6.61
1563 85.5400 1.173686 415.35 417.35 6.46
1564 85.5900 1.173133 398.22 386.61 6.34
1565 85.6400 1.172581 379.89 355.95 6.18
1566 85.6900 1.172029 354.40 329.32 5.97
1567 85.7400 1.171478 348.71 308.66 5.92
1568 85.7900 1.170928 333.17 294.12 5.79
1569 85.8400 1.170378 319.12 284.76 5.68
1570 85.8900 1.169829 315.46 279.14 5.64
1571 85.9400 1.169281 300.97 275.91 5.52
1572 85.9900 1.168734 293.48 274.04 5.49
1573 86.0400 1.168187 291.97 272.86 5.46
1574 86.0900 1.167641 294.85 272.03 5.50
1575 86.1400 1.167096 286.28 271.40 5.40
1576 86.1900 1.166552 280.16 270.89 5.30
1577 86.2400 1.166008 282.33 270.48 5.34
1578 86.2900 1.165465 270.91 270.17 5.36
1579 86.3400 1.164923 276.85 269.92 5.30
1580 86.3900 1.164382 285.28 269.73 5.37
1581 86.4400 1.163841 273.90 269.59 5.28
1582 86.4900 1.163301 276.97 269.48 5.30
1583 86.5400 1.162761 269.73 269.40 5.27
1584 86.5900 1.162223 271.28 269.33 5.24
1585 86.6400 1.161685 286.60 269.28 5.37
1586 86.6900 1.161148 273.81 269.24 5.27
1587 86.7400 1.160612 271.72 269.21 5.30
1588 86.7900 1.160076 278.07 269.19 5.31
1589 86.8400 1.159541 271.07 269.18 5.24
1590 86.8900 1.159006 274.20 269.17 5.36
1591 86.9400 1.158473 268.84 269.17 5.21
1592 86.9900 1.157940 268.59 269.17 5.20
1593 87.0400 1.157408 274.51 269.17 5.27
1594 87.0900 1.156876 261.13 269.18 5.17
1595 87.1400 1.156346 266.81 269.20 5.21
1596 87.1900 1.155816 258.37 269.22 5.22
1597 87.2400 1.155286 262.56 269.24 5.34
1598 87.2900 1.154758 265.06 269.26 5.20
1599 87.3400 1.154230 266.52 269.32 5.20
1600 87.3900 1.153702 263.38 269.41 5.15
1601 87.4400 1.153176 265.45 269.50 5.19
1602 87.4900 1.152650 277.07 269.60 5.30
1603 87.5400 1.152125 268.67 269.69 5.21
1604 87.5900 1.151601 270.40 269.79 5.21
1605 87.6400 1.151077 265.42 269.89 5.18
1606 87.6900 1.150554 255.34 270.00 5.11
1607 87.7400 1.150032 253.62 270.10 5.09
1608 87.7900 1.149510 266.25 270.21 5.20
1609 87.8400 1.148989 265.57 270.33 5.22
1610 87.8900 1.148469 265.07 270.45 5.18
1611 87.9400 1.147949 267.62 270.58 5.23
1612 87.9900 1.147430 269.88 270.72 5.22
1613 88.0400 1.146912 266.49 270.89 5.37
1614 88.0900 1.146395 274.40 271.09 5.31
1615 88.1400 1.145878 265.97 271.33 5.25
1616 88.1900 1.145362 269.05 271.61 5.23
1617 88.2400 1.144846 267.98 271.92 5.23
1618 88.2900 1.144331 270.20 272.24 5.24
1619 88.3400 1.143817 270.20 272.54 5.35
1620 88.3900 1.143304 266.71 272.78 5.25
1621 88.4400 1.142791 267.00 272.93 5.28
1622 88.4900 1.142279 259.48 272.99 5.20
1623 88.5400 1.141768 274.76 272.98 5.29
1624 88.5900 1.141257 259.91 272.94 5.19
1625 88.6400 1.140747 266.32 272.91 5.18
1626 88.6900 1.140238 257.28 272.91 5.23
1627 88.7400 1.139729 261.37 272.95 5.17
1628 88.7900 1.139221 268.66 273.04 5.22
1629 88.8400 1.138713 262.17 273.17 5.14
1630 88.8900 1.138207 269.97 273.33 5.25
1631 88.9400 1.137701 274.56 273.51 5.29
1632 88.9900 1.137195 256.96 273.72 5.11
1633 89.0400 1.136691 269.79 273.95 5.21
1634 89.0900 1.136187 266.35 274.19 5.18
1635 89.1400 1.135683 262.29 274.48 5.14
1636 89.1900 1.135181 282.47 274.77 5.34
1637 89.2400 1.134679 276.48 275.08 5.28
1638 89.2900 1.134177 273.43 275.42 5.32
1639 89.3400 1.133677 275.11 275.80 5.26
1640 89.3900 1.133176 269.96 276.23 5.40
1641 89.4400 1.132677 267.83 276.70 5.20
1642 89.4900 1.132178 267.38 277.24 5.24
1643 89.5400 1.131680 271.64 277.86 5.24
1644 89.5900 1.131183 277.85 278.60 5.29
1645 89.6400 1.130686 267.38 279.52 5.20
1646 89.6900 1.130190 270.11 280.74 5.23
1647 89.7400 1.129694 279.82 282.53 5.31
1648 89.7900 1.129199 271.07 285.40 5.37
1649 89.8400 1.128705 281.88 290.29 5.32
1650 89.8900 1.128212 282.81 298.69 5.38
1651 89.9400 1.127719 291.19 312.71 5.43
1652 89.9900 1.127227 306.75 334.82 5.55
1653 90.0400 1.126735 340.85 367.22 5.85
1654 90.0900 1.126244 388.95 410.76 6.25
1655 90.1400 1.125754 456.52 463.79 6.77
1656 90.1900 1.125264 547.77 521.25 7.42
1657 90.2400 1.124775 646.49 574.59 8.06
1658 90.2900 1.124287 699.14 612.81 8.38
1659 90.3400 1.123799 690.68 625.62 8.33
1660 90.3900 1.123312 638.39 609.24 8.01
1661 90.4400 1.122825 557.52 569.29 7.49
1662 90.4900 1.122339 469.22 516.81 6.87
1663 90.5400 1.121854 413.04 462.77 6.45
1664 90.5900 1.121369 369.18 415.21 6.09
1665 90.6400 1.120885 344.49 378.38 5.90
1666 90.6900 1.120402 320.15 352.97 5.74
1667 90.7400 1.119919 337.14 337.08 5.82
1668 90.7900 1.119437 336.50 327.43 5.85
1669 90.8400 1.118956 320.09 320.78 5.73
1670 90.8900 1.118475 305.59 314.87 5.56
1671 90.9400 1.117995 310.49 308.86 5.60
1672 90.9900 1.117515 294.25 302.83 5.50
1673 91.0400 1.117036 296.31 297.21 5.49
1674 91.0900 1.116558 282.27 292.39 5.32
1675 91.1400 1.116081 279.46 288.59 5.30
1676 91.1900 1.115603 271.38 285.81 5.22
1677 91.2400 1.115127 285.71 283.96 5.37
1678 91.2900 1.114651 282.15 282.80 5.37
1679 91.3400 1.114176 292.11 282.12 5.49
1680 91.3900 1.113701 289.23 281.74 5.43
1681 91.4400 1.113227 283.40 281.55 5.35
1682 91.4900 1.112754 279.93 281.48 5.30
1683 91.5400 1.112281 277.65 281.48 5.32
1684 91.5900 1.111809 276.50 281.52 5.32
1685 91.6400 1.111337 276.02 281.62 5.29
1686 91.6900 1.110866 286.50 281.77 5.37
1687 91.7400 1.110396 269.34 281.98 5.25
1688 91.7900 1.109926 272.88 282.25 5.26
1689 91.8400 1.109457 281.22 282.58 5.36
1690 91.8900 1.108989 281.95 282.98 5.32
1691 91.9400 1.108521 279.46 283.48 5.31
1692 91.9900 1.108054 286.95 284.07 5.40
1693 92.0400 1.107587 285.17 284.81 5.44
1694 92.0900 1.107121 287.14 285.74 5.39
1695 92.1400 1.106655 285.92 287.01 5.43
1696 92.1900 1.106191 295.61 288.87 5.46
1697 92.2400 1.105726 287.62 291.86 5.45
1698 92.2900 1.105263 286.44 296.94 5.40
1699 92.3400 1.104800 301.78 305.73 5.55
1700 92.3900 1.104337 311.19 320.57 5.61
1701 92.4400 1.103875 333.58 344.39 5.81
1702 92.4900 1.103414 365.54 380.09 6.06
1703 92.5400 1.102953 417.80 429.38 6.48
1704 92.5900 1.102493 500.11 491.40 7.11
1705 92.6400 1.102034 592.08 561.50 7.72
1706 92.6900 1.101575 694.39 630.72 8.35
1707 92.7400 1.101117 770.58 686.42 8.80
1708 92.7900 1.100659 773.07 714.98 8.81
1709 92.8400 1.100202 753.07 707.83 8.70
1710 92.8900 1.099745 671.27 667.33 8.21
1711 92.9400 1.099289 571.52 605.02 7.57
1712 92.9900 1.098834 490.20 534.74 7.04
1713 93.0400 1.098379 414.80 467.86 6.47
1714 93.0900 1.097925 382.87 411.65 6.23
1715 93.1400 1.097471 353.62 369.07 5.96
1716 93.1900 1.097018 327.34 339.70 5.74
1717 93.2400 1.096566 314.10 321.00 5.66
1718 93.2900 1.096114 318.55 309.75 5.67
1719 93.3400 1.095663 310.86 303.01 5.59
1720 93.3900 1.095212 305.30 298.68 5.54
1721 93.4400 1.094762 301.04 295.56 5.51
1722 93.4900 1.094312 298.94 293.13 5.53
1723 93.5400 1.093863 294.13 291.20 5.44
1724 93.5900 1.093415 293.35 289.76 5.45
1725 93.6400 1.092967 310.00 288.86 5.60
1726 93.6900 1.092520 301.83 288.54 5.51
1727 93.7400 1.092073 300.27 288.94 5.50
1728 93.7900 1.091627 309.64 290.18 5.58
1729 93.8400 1.091182 303.05 292.51 5.58
1730 93.8900 1.090737 301.93 296.30 5.55
1731 93.9400 1.090292 303.85 301.97 5.53
1732 93.9900 1.089849 310.28 309.89 5.70
1733 94.0400 1.089405 327.63 320.26 5.75
1734 94.0900 1.088963 347.07 332.90 5.91
1735 94.1400 1.088521 357.94 347.12 6.00
1736 94.1900 1.088079 366.23 361.70 6.06
1737 94.2400 1.087638 383.34 374.95 6.23
1738 94.2900 1.087198 388.64 385.17 6.28
1739 94.3400 1.086758 396.51 391.38 6.34
1740 94.3900 1.086319 395.63 393.78 6.31
1741 94.4400 1.085880 384.39 393.36 6.24
1742 94.4900 1.085442 390.33 391.20 6.26
1743 94.5400 1.085004 380.20 388.05 6.18
1744 94.5900 1.084567 383.66 384.32 6.21
1745 94.6400 1.084131 377.50 380.04 6.20
1746 94.6900 1.083695 381.94 375.08 6.22
1747 94.7400 1.083259 374.17 369.28 6.16
1748 94.7900 1.082824 368.54 362.58 6.10
1749 94.8400 1.082390 359.64 355.07 6.01
1750 94.8900 1.081957 347.18 346.96 5.95
1751 94.9400 1.081523 334.60 338.56 5.81
1752 94.9900 1.081091 325.44 330.20 5.72
1753 95.0400 1.080659 316.88 322.19 5.70
1754 95.0900 1.080227 304.95 314.80 5.55
1755 95.1400 1.079796 302.23 308.21 5.54
1756 95.1900 1.079366 299.14 302.51 5.55
1757 95.2400 1.078936 297.29 297.74 5.62
1758 95.2900 1.078507 297.32 293.86 5.51
1759 95.3400 1.078078 291.27 290.79 5.51
1760 95.3900 1.077650 296.85 288.44 5.47
1761 95.4400 1.077222 290.84 286.67 5.47
1762 95.4900 1.076795 287.29 285.39 5.38
1763 95.5400 1.076368 292.74 284.48 5.42
1764 95.5900 1.075942 294.05 283.86 5.45
1765 95.6400 1.075517 291.82 283.44 5.48
1766 95.6900 1.075092 295.68 283.17 5.46
1767 95.7400 1.074668 297.97 283.01 5.47
1768 95.7900 1.074244 293.61 282.91 5.47
1769 95.8400 1.073820 287.03 282.87 5.38
1770 95.8900 1.073398 287.00 282.85 5.38
1771 95.9400 1.072975 288.37 282.86 5.39
1772 95.9900 1.072554 284.88 282.89 5.40
1773 96.0400 1.072132 283.83 282.92 5.41
1774 96.0900 1.071712 280.06 282.97 5.33
1775 96.1400 1.071292 294.19 283.02 5.43
1776 96.1900 1.070872 290.53 283.09 5.42
1777 96.2400 1.070453 285.76 283.16 5.37
1778 96.2900 1.070034 290.38 283.23 5.42
1779 96.3400 1.069616 289.02 283.32 5.46
1780 96.3900 1.069199 293.17 283.40 5.49
1781 96.4400 1.068782 296.01 283.50 5.54
1782 96.4900 1.068366 282.49 283.61 5.38
1783 96.5400 1.067950 283.15 283.73 5.36
1784 96.5900 1.067534 289.17 283.86 5.43
1785 96.6400 1.067120 278.89 284.00 5.35
1786 96.6900 1.066705 278.67 284.14 5.33
1787 96.7400 1.066292 284.71 284.28 5.35
1788 96.7900 1.065878 274.84 284.45 5.36
1789 96.8400 1.065466 280.82 284.64 5.40
1790 96.8900 1.065053 294.05 284.86 5.48
1791 96.9400 1.064642 281.89 285.11 5.34
1792 96.9900 1.064231 280.75 285.42 5.32
1793 97.0400 1.063820 291.10 285.79 5.45
1794 97.0900 1.063410 282.72 286.27 5.34
1795 97.1400 1.063000 286.84 286.94 5.39
1796 97.1900 1.062591 286.93 287.95 5.45
1797 97.2400 1.062183 288.60 289.60 5.47
1798 97.2900 1.061774 294.00 292.37 5.45
1799 97.3400 1.061367 298.49 297.05 5.51
1800 97.3900 1.060960 307.73 304.67 5.60
1801 97.4400 1.060553 333.62 316.39 5.79
1802 97.4900 1.060147 353.53 333.23 5.96
1803 97.5400 1.059742 388.95 355.51 6.25
1804 97.5900 1.059337 417.80 382.42 6.52
1805 97.6400 1.058932 447.42 411.58 6.70
1806 97.6900 1.058529 448.44 439.02 6.71
1807 97.7400 1.058125 446.12 459.54 6.69
1808 97.7900 1.057722 431.64 468.06 6.64
1809 97.8400 1.057320 408.54 462.12 6.42
1810 97.8900 1.056918 398.90 443.58 6.34
1811 97.9400 1.056516 383.95 417.32 6.28
1812 97.9900 1.056116 370.36 388.68 6.18
1813 98.0400 1.055715 358.91 361.86 6.04
1814 98.0900 1.055315 339.55 339.46 5.84
1815 98.1400 1.054916 333.26 322.45 5.80
1816 98.1900 1.054517 316.63 310.56 5.64
1817 98.2400 1.054119 310.76 302.72 5.61
1818 98.2900 1.053721 302.02 297.68 5.55
1819 98.3400 1.053323 292.24 294.37 5.43
1820 98.3900 1.052926 291.40 292.07 5.41
1821 98.4400 1.052530 284.79 290.38 5.36
1822 98.4900 1.052134 279.49 289.09 5.37
1823 98.5400 1.051739 280.41 288.06 5.37
1824 98.5900 1.051344 278.51 287.27 5.40
1825 98.6400 1.050949 288.20 286.68 5.41
1826 98.6900 1.050555 277.58 286.21 5.32
1827 98.7400 1.050162 278.53 285.91 5.30
1828 98.7900 1.049769 283.14 285.70 5.34
1829 98.8400 1.049377 280.38 285.55 5.31
1830 98.8900 1.048985 289.37 285.44 5.44
1831 98.9400 1.048593 292.04 285.38 5.48
1832 98.9900 1.048203 284.61 285.22 5.39
1833 99.0400 1.047812 281.20 285.08 5.31
1834 99.0900 1.047422 290.53 284.96 5.41
1835 99.1400 1.047033 292.52 284.86 5.47
1836 99.1900 1.046644 284.39 284.78 5.36
1837 99.2400 1.046255 290.60 284.73 5.41
1838 99.2900 1.045867 285.27 284.70 5.36
1839 99.3400 1.045480 286.10 284.71 5.40
1840 99.3900 1.045093 280.84 284.76 5.36
1841 99.4400 1.044706 289.24 284.87 5.39
1842 99.4900 1.044320 286.19 285.05 5.38
1843 99.5400 1.043934 286.85 285.32 5.44
1844 99.5900 1.043549 286.90 285.73 5.37
1845 99.6400 1.043165 288.84 286.32 5.44
1846 99.6900 1.042781 300.07 287.20 5.50
1847 99.7400 1.042397 287.37 288.52 5.45
1848 99.7900 1.042014 284.72 290.54 5.39
1849 99.8400 1.041631 295.00 293.68 5.48
1850 99.8900 1.041249 308.47 298.50 5.60
1851 99.9400 1.040867 303.58 305.67 5.56
1852 99.9900 1.040486 315.00 315.85 5.65
1853 100.0400 1.040105 334.58 329.45 5.87
1854 100.0900 1.039725 362.62 346.27 6.05
1855 100.1400 1.039345 388.34 365.32 6.27
1856 100.1900 1.038966 408.76 384.65 6.45
1857 100.2400 1.038587 423.64 401.42 6.60
1858 100.2900 1.038208 437.01 412.38 6.66
1859 100.3400 1.037830 423.64 415.03 6.53
1860 100.3900 1.037453 414.41 409.10 6.45
1861 100.4400 1.037076 413.58 396.85 6.45
1862 100.4900 1.036699 393.96 381.69 6.30
1863 100.5400 1.036323 374.68 366.69 6.15
1864 100.5900 1.035948 368.23 353.88 6.10
1865 100.6400 1.035573 352.35 344.04 5.96
1866 100.6900 1.035198 339.94 336.79 5.84
1867 100.7400 1.034824 339.90 330.98 5.88
1868 100.7900 1.034450 338.23 325.38 5.85
1869 100.8400 1.034077 321.92 319.22 5.70
1870 100.8900 1.033704 319.89 312.56 5.68
1871 100.9400 1.033332 301.37 305.86 5.54
1872 100.9900 1.032960 297.91 299.62 5.47
1873 101.0400 1.032589 287.52 294.25 5.38
1874 101.0900 1.032218 284.46 289.95 5.39
1875 101.1400 1.031847 284.04 286.73 5.41
1876 101.1900 1.031477 281.44 284.44 5.38
1877 101.2400 1.031108 281.85 282.84 5.34
1878 101.2900 1.030739 282.03 281.81 5.33
1879 101.3400 1.030370 287.64 281.11 5.39
1880 101.3900 1.030002 287.36 280.62 5.37
1881 101.4400 1.029634 282.33 280.26 5.37
1882 101.4900 1.029267 284.69 279.96 5.39
1883 101.5400 1.028900 282.81 279.70 5.39
1884 101.5900 1.028534 280.88 279.48 5.45
1885 101.6400 1.028168 282.55 279.27 5.40
1886 101.6900 1.027803 279.04 279.08 5.32
1887 101.7400 1.027438 281.05 278.90 5.34
1888 101.7900 1.027073 282.53 278.73 5.33
1889 101.8400 1.026709 273.92 278.57 5.26
1890 101.8900 1.026346 270.60 278.41 5.21
1891 101.9400 1.025982 281.16 278.27 5.33
1892 101.9900 1.025620 274.65 278.12 5.31
1893 102.0400 1.025258 274.92 278.08 5.28
1894 102.0900 1.024896 278.10 278.04 5.32
1895 102.1400 1.024535 277.24 278.00 5.36
1896 102.1900 1.024174 279.90 277.97 5.37
1897 102.2400 1.023813 275.14 277.94 5.32
1898 102.2900 1.023453 276.05 277.91 5.27
1899 102.3400 1.023094 275.02 277.89 5.31
1900 102.3900 1.022735 276.78 277.87 5.29
1901 102.4400 1.022376 276.58 277.85 5.34
1902 102.4900 1.022018 278.53 277.83 5.39
1903 102.5400 1.021660 267.26 277.81 5.29
1904 102.5900 1.021303 279.05 277.80 5.40
1905 102.6400 1.020946 279.33 277.78 5.43
1906 102.6900 1.020589 275.82 277.77 5.30
1907 102.7400 1.020234 266.95 277.76 5.21
1908 102.7900 1.019878 271.77 277.75 5.25
1909 102.8400 1.019523 274.68 277.74 5.26
1910 102.8900 1.019168 264.93 277.73 5.31
1911 102.9400 1.018814 271.03 277.73 5.28
1912 102.9900 1.018460 273.32 277.72 5.33
1913 103.0400 1.018107 276.53 277.72 5.36
1914 103.0900 1.017754 266.49 277.75 5.28
1915 103.1400 1.017402 269.98 277.75 5.23
1916 103.1900 1.017050 277.66 277.75 5.34
1917 103.2400 1.016698 272.90 277.75 5.27
1918 103.2900 1.016347 275.20 277.75 5.29
1919 103.3400 1.015996 279.11 277.75 5.40
1920 103.3900 1.015646 273.33 277.76 5.31
1921 103.4400 1.015296 277.92 277.77 5.33
1922 103.4900 1.014947 277.82 277.77 5.33
1923 103.5400 1.014598 275.92 277.78 5.27
1924 103.5900 1.014249 280.92 277.79 5.32
1925 103.6400 1.013901 276.42 277.80 5.37
1926 103.6900 1.013553 276.50 277.82 5.33
1927 103.7400 1.013206 285.33 277.83 5.38
1928 103.7900 1.012859 277.08 277.85 5.34
1929 103.8400 1.012513 273.21 277.87 5.31
1930 103.8900 1.012167 280.57 277.89 5.34
1931 103.9400 1.011822 279.74 277.92 5.31
1932 103.9900 1.011477 276.72 277.95 5.28
1933 104.0400 1.011132 273.58 277.98 5.30
1934 104.0900 1.010788 276.83 278.01 5.32
1935 104.1400 1.010444 279.68 278.05 5.41
1936 104.1900 1.010100 272.13 278.10 5.28
1937 104.2400 1.009757 273.85 278.14 5.35
1938 104.2900 1.009415 275.07 278.20 5.30
1939 104.3400 1.009073 276.52 278.26 5.35
1940 104.3900 1.008731 275.80 278.34 5.28
1941 104.4400 1.008390 272.42 278.42 5.27
1942 104.4900 1.008049 266.41 278.52 5.34
1943 104.5400 1.007709 266.13 278.63 5.25
1944 104.5900 1.007369 279.80 278.77 5.32
1945 104.6400 1.007029 277.10 278.93 5.34
1946 104.6900 1.006690 281.95 279.16 5.34
1947 104.7400 1.006351 267.91 279.49 5.28
1948 104.7900 1.006013 284.52 279.99 5.37
1949 104.8400 1.005675 282.39 280.80 5.35
1950 104.8900 1.005337 271.25 282.12 5.25
1951 104.9400 1.005000 282.84 284.25 5.33
1952 104.9900 1.004664 285.57 287.53 5.40
1953 105.0400 1.004328 284.33 292.32 5.42
1954 105.0900 1.003992 292.62 298.87 5.45
1955 105.1400 1.003656 293.21 307.21 5.49
1956 105.1900 1.003321 315.73 316.97 5.74
1957 105.2400 1.002987 334.25 327.31 5.79
1958 105.2900 1.002653 358.33 336.92 5.99
1959 105.3400 1.002319 384.68 344.17 6.21
1960 105.3900 1.001986 385.68 347.45 6.24
1961 105.4400 1.001653 391.54 345.92 6.28
1962 105.4900 1.001320 360.77 340.00 6.04
1963 105.5400 1.000988 334.44 331.10 5.79
1964 105.5900 1.000656 316.92 320.92 5.67
1965 105.6400 1.000325 290.98 310.91 5.47
1966 105.6900 0.999994 292.36 302.08 5.47
1967 105.7400 0.999664 280.46 294.94 5.30
1968 105.7900 0.999334 290.11 289.62 5.43
1969 105.8400 0.999004 284.43 285.92 5.43
1970 105.8900 0.998675 278.13 283.52 5.33
1971 105.9400 0.998346 280.57 282.04 5.32
1972 105.9900 0.998018 282.79 281.19 5.36
1973 106.0400 0.997690 282.46 280.72 5.35
1974 106.0900 0.997362 288.25 280.49 5.39
1975 106.1400 0.997035 290.47 280.43 5.40
1976 106.1900 0.996708 282.42 280.49 5.36
1977 106.2400 0.996382 280.79 280.71 5.33
1978 106.2900 0.996056 285.05 281.14 5.44
1979 106.3400 0.995730 287.73 281.91 5.45
1980 106.3900 0.995405 277.05 283.17 5.30
1981 106.4400 0.995080 280.62 285.13 5.35
1982 106.4900 0.994756 295.50 287.98 5.47
1983 106.5400 0.994432 284.66 291.92 5.37
1984 106.5900 0.994108 293.41 296.94 5.44
1985 106.6400 0.993785 307.41 302.87 5.57
1986 106.6900 0.993462 320.55 309.24 5.67
1987 106.7400 0.993140 324.04 315.32 5.71
1988 106.7900 0.992818 344.13 320.16 5.89
1989 106.8400 0.992496 341.84 322.80 5.90
1990 106.8900 0.992175 336.86 322.66 5.83
1991 106.9400 0.991854 325.93 319.82 5.73
1992 106.9900 0.991534 317.33 314.99 5.65
1993 107.0400 0.991214 306.94 309.16 5.57
1994 107.0900 0.990895 301.24 303.24 5.55
1995 107.1400 0.990575 290.29 297.93 5.47
1996 107.1900 0.990256 290.86 293.68 5.48
1997 107.2400 0.989938 283.96 290.72 5.48
1998 107.2900 0.989620 290.77 289.13 5.47
1999 107.3400 0.989302 286.71 289.02 5.41
2000 107.3900 0.988985 297.84 290.60 5.51
2001 107.4400 0.988668 306.96 294.25 5.56
2002 107.4900 0.988352 316.21 300.61 5.68
2003 107.5400 0.988036 325.49 310.43 5.78
2004 107.5900 0.987720 339.90 324.42 5.89
2005 107.6400 0.987405 350.73 342.90 5.94
2006 107.6900 0.987090 360.48 365.53 6.05
2007 107.7400 0.986775 369.45 390.98 6.11
2008 107.7900 0.986461 372.45 416.84 6.15
2009 107.8400 0.986148 391.06 439.71 6.27
2010 107.8900 0.985834 406.20 455.67 6.39
2011 107.9400 0.985521 417.21 461.47 6.48
2012 107.9900 0.985209 434.97 456.13 6.62
2013 108.0400 0.984896 437.21 441.61 6.67
2014 108.0900 0.984585 426.54 421.72 6.54
2015 108.1400 0.984273 410.96 400.38 6.42
2016 108.1900 0.983962 392.33 380.64 6.28
2017 108.2400 0.983652 366.74 364.30 6.07
2018 108.2900 0.983341 355.36 351.77 5.98
2019 108.3400 0.983031 364.52 342.44 6.06
2020 108.3900 0.982722 347.02 335.03 5.94
2021 108.4400 0.982413 343.25 328.30 5.88
2022 108.4900 0.982104 325.77 321.58 5.77
2023 108.5400 0.981796 319.45 314.74 5.72
2024 108.5900 0.981488 299.71 308.08 5.56
2025 108.6400 0.981180 298.21 301.92 5.51
2026 108.6900 0.980873 289.70 296.58 5.40
2027 108.7400 0.980566 284.53 292.23 5.39
2028 108.7900 0.980260 285.43 288.89 5.39
2029 108.8400 0.979954 280.03 286.49 5.34
2030 108.8900 0.979648 278.30 284.84 5.35
2031 108.9400 0.979342 287.00 283.76 5.44
2032 108.9900 0.979038 284.52 283.08 5.38
2033 109.0400 0.978733 276.43 282.66 5.28
2034 109.0900 0.978429 276.22 282.42 5.37
2035 109.1400 0.978125 273.78 282.28 5.35
2036 109.1900 0.977821 281.66 282.20 5.37
2037 109.2400 0.977518 280.77 282.19 5.34
2038 109.2900 0.977216 280.80 282.23 5.37
2039 109.3400 0.976913 281.63 282.31 5.38
2040 109.3900 0.976611 282.20 282.43 5.37
2041 109.4400 0.976310 275.51 282.59 5.28
2042 109.4900 0.976009 276.37 282.80 5.30
2043 109.5400 0.975708 276.76 283.05 5.30
2044 109.5900 0.975407 276.90 283.37 5.28
2045 109.6400 0.975107 285.77 283.76 5.39
2046 109.6900 0.974807 280.17 284.26 5.32
2047 109.7400 0.974508 283.57 284.92 5.37
2048 109.7900 0.974209 284.16 285.84 5.36
2049 109.8400 0.973910 289.86 287.20 5.43
2050 109.8900 0.973612 292.58 289.32 5.47
2051 109.9400 0.973314 297.65 292.71 5.52
2052 109.9900 0.973017 315.71 298.16 5.63
2053 110.0400 0.972720 324.96 306.58 5.77
2054 110.0900 0.972423 327.67 319.17 5.78
2055 110.1400 0.972126 347.85 337.10 5.95
2056 110.1900 0.971830 371.61 361.14 6.11
2057 110.2400 0.971535 403.06 391.30 6.36
2058 110.2900 0.971239 421.44 426.44 6.50
2059 110.3400 0.970944 434.30 463.97 6.60
2060 110.3900 0.970650 447.10 499.88 6.74
2061 110.4400 0.970356 472.68 528.94 6.89
2062 110.4900 0.970062 498.77 545.75 7.08
2063 110.5400 0.969768 518.73 546.59 7.22
2064 110.5900 0.969475 525.53 531.36 7.26
2065 110.6400 0.969182 522.32 503.58 7.28
2066 110.6900 0.968890 488.54 468.60 7.03
2067 110.7400 0.968598 433.20 431.72 6.64
2068 110.7900 0.968306 394.11 397.07 6.29
2069 110.8400 0.968015 359.27 367.36 6.01
2070 110.8900 0.967724 340.00 343.79 5.85
2071 110.9400 0.967433 329.11 326.36 5.77
2072 110.9900 0.967143 314.72 314.22 5.64
2073 111.0400 0.966853 309.69 306.09 5.59
2074 111.0900 0.966563 305.35 300.68 5.59
2075 111.1400 0.966274 303.80 296.95 5.53
2076 111.1900 0.965985 291.65 294.17 5.49
2077 111.2400 0.965697 289.24 291.93 5.43
2078 111.2900 0.965409 285.05 290.06 5.39
2079 111.3400 0.965121 288.01 288.47 5.42
2080 111.3900 0.964834 290.87 287.14 5.45
2081 111.4400 0.964547 289.72 286.06 5.44
2082 111.4900 0.964260 286.38 285.23 5.41
2083 111.5400 0.963974 286.05 284.60 5.44
2084 111.5900 0.963688 279.50 284.14 5.40
2085 111.6400 0.963402 290.24 283.82 5.42
2086 111.6900 0.963117 289.04 283.61 5.41
2087 111.7400 0.962832 278.28 283.47 5.32
2088 111.7900 0.962547 277.24 283.39 5.31
2089 111.8400 0.962263 278.76 283.36 5.35
2090 111.8900 0.961979 281.09 283.36 5.35
2091 111.9400 0.961695 284.87 283.40 5.40
2092 111.9900 0.961412 288.02 283.47 5.40
2093 112.0400 0.961129 284.94 283.58 5.41
2094 112.0900 0.960847 273.91 283.73 5.34
2095 112.1400 0.960565 276.36 283.92 5.31
2096 112.1900 0.960283 277.99 284.16 5.30
2097 112.2400 0.960002 281.38 284.45 5.34
2098 112.2900 0.959721 292.83 284.86 5.48
2099 112.3400 0.959440 279.76 285.36 5.34
2100 112.3900 0.959159 292.12 286.04 5.44
2101 112.4400 0.958879 285.71 287.03 5.39
2102 112.4900 0.958600 285.19 288.54 5.41
2103 112.5400 0.958320 286.02 290.91 5.48
2104 112.5900 0.958041 292.31 294.61 5.53
2105 112.6400 0.957763 295.91 300.38 5.47
2106 112.6900 0.957484 301.28 309.06 5.53
2107 112.7400 0.957206 304.33 321.57 5.55
2108 112.7900 0.956929 322.86 338.66 5.70
2109 112.8400 0.956651 342.39 360.67 5.90
2110 112.8900 0.956374 365.40 387.22 6.05
2111 112.9400 0.956098 418.98 416.97 6.48
2112 112.9900 0.955822 461.27 447.49 6.82
2113 113.0400 0.955546 491.45 475.34 7.04
2114 113.0900 0.955270 519.51 496.35 7.22
2115 113.1400 0.954995 535.48 506.63 7.33
2116 113.1900 0.954720 551.72 503.97 7.47
2117 113.2400 0.954445 530.04 489.00 7.30
2118 113.2900 0.954171 485.81 464.80 6.98
2119 113.3400 0.953897 442.99 435.50 6.67
2120 113.3900 0.953624 397.79 405.01 6.35
2121 113.4400 0.953350 360.00 376.39 6.09
2122 113.4900 0.953078 339.97 351.64 5.92
2123 113.5400 0.952805 311.47 331.68 5.63
2124 113.5900 0.952533 308.76 316.56 5.59
2125 113.6400 0.952261 304.10 305.72 5.63
2126 113.6900 0.951989 298.26 298.31 5.51
2127 113.7400 0.951718 295.91 293.41 5.54
2128 113.7900 0.951447 292.49 290.22 5.46
2129 113.8400 0.951177 291.32 288.11 5.48
2130 113.8900 0.950907 286.07 286.67 5.47
2131 113.9400 0.950637 287.67 285.63 5.47
2132 113.9900 0.950367 294.24 284.84 5.46
2133 114.0400 0.950098 287.24 284.21 5.38
2134 114.0900 0.949829 285.19 283.70 5.37
2135 114.1400 0.949561 281.46 283.27 5.34
2136 114.1900 0.949293 287.71 282.91 5.53
2137 114.2400 0.949025 287.25 282.61 5.43
2138 114.2900 0.948757 280.38 282.35 5.36
2139 114.3400 0.948490 283.66 282.13 5.40
2140 114.3900 0.948223 293.58 281.95 5.56
2141 114.4400 0.947957 279.40 281.78 5.36
2142 114.4900 0.947691 289.94 281.64 5.46
2143 114.5400 0.947425 290.63 281.52 5.50
2144 114.5900 0.947159 281.83 281.40 5.51
2145 114.6400 0.946894 283.52 281.29 5.40
2146 114.6900 0.946629 286.42 281.19 5.37
2147 114.7400 0.946365 282.35 281.10 5.35
2148 114.7900 0.946100 285.63 281.02 5.40
2149 114.8400 0.945836 290.34 280.95 5.44
2150 114.8900 0.945573 286.16 280.88 5.45
2151 114.9400 0.945310 279.07 280.82 5.35
2152 114.9900 0.945047 284.13 280.77 5.49
2153 115.0400 0.944784 282.42 280.71 5.51
2154 115.0900 0.944522 277.86 280.67 5.37
2155 115.1400 0.944260 283.85 280.62 5.46
2156 115.1900 0.943998 294.84 280.58 5.48
2157 115.2400 0.943737 292.34 280.54 5.54
2158 115.2900 0.943476 285.90 280.51 5.40
2159 115.3400 0.943215 280.44 280.47 5.36
2160 115.3900 0.942955 282.27 280.44 5.40
2161 115.4400 0.942695 287.86 280.41 5.42
2162 115.4900 0.942435 280.97 280.39 5.47
2163 115.5400 0.942176 283.73 280.36 5.42
2164 115.5900 0.941917 294.60 280.34 5.55
2165 115.6400 0.941658 280.80 280.32 5.45
2166 115.6900 0.941400 277.11 280.33 5.30
2167 115.7400 0.941142 273.84 280.36 5.28
2168 115.7900 0.940884 289.10 280.40 5.40
2169 115.8400 0.940627 278.61 280.43 5.28
2170 115.8900 0.940370 281.70 280.46 5.34
2171 115.9400 0.940113 282.59 280.50 5.42
2172 115.9900 0.939856 284.55 280.54 5.44
2173 116.0400 0.939600 286.54 280.58 5.42
2174 116.0900 0.939344 276.59 280.61 5.32
2175 116.1400 0.939089 270.37 280.65 5.31
2176 116.1900 0.938834 274.39 280.69 5.29
2177 116.2400 0.938579 281.48 280.73 5.38
2178 116.2900 0.938324 281.40 280.77 5.40
2179 116.3400 0.938070 284.23 280.82 5.34
2180 116.3900 0.937816 283.68 280.86 5.35
2181 116.4400 0.937563 284.62 280.90 5.38
2182 116.4900 0.937309 283.90 280.95 5.36
2183 116.5400 0.937056 288.56 281.00 5.39
2184 116.5900 0.936804 277.03 281.04 5.30
2185 116.6400 0.936551 287.39 281.09 5.39
2186 116.6900 0.936299 286.72 281.14 5.41
2187 116.7400 0.936048 286.69 281.19 5.42
2188 116.7900 0.935796 283.22 281.24 5.36
2189 116.8400 0.935545 284.67 281.29 5.40
2190 116.8900 0.935294 277.00 281.34 5.36
2191 116.9400 0.935044 287.80 281.39 5.45
2192 116.9900 0.934794 286.38 281.44 5.45
2193 117.0400 0.934544 288.43 281.50 5.42
2194 117.0900 0.934294 285.20 281.55 5.40
2195 117.1400 0.934045 285.31 281.60 5.36
2196 117.1900 0.933796 280.65 281.66 5.36
2197 117.2400 0.933548 281.32 281.72 5.38
2198 117.2900 0.933299 276.87 281.77 5.40
2199 117.3400 0.933051 286.10 281.83 5.48
2200 117.3900 0.932804 284.39 281.89 5.43
2201 117.4400 0.932556 289.47 281.92 5.57
2202 117.4900 0.932309 287.77 281.98 5.47
2203 117.5400 0.932063 278.93 282.04 5.37
2204 117.5900 0.931816 280.88 282.10 5.37
2205 117.6400 0.931570 283.21 282.17 5.41
2206 117.6900 0.931324 278.64 282.23 5.38
2207 117.7400 0.931079 280.62 282.29 5.39
2208 117.7900 0.930833 282.51 282.36 5.38
2209 117.8400 0.930588 277.23 282.48 5.39
2210 117.8900 0.930344 282.92 282.61 5.38
2211 117.9400 0.930100 284.43 282.73 5.44
2212 117.9900 0.929856 281.36 282.86 5.37
2213 118.0400 0.929612 284.78 282.99 5.45
2214 118.0900 0.929368 281.07 283.13 5.46
2215 118.1400 0.929125 287.85 283.26 5.42
2216 118.1900 0.928883 285.27 283.40 5.44
2217 118.2400 0.928640 278.15 283.54 5.38
2218 118.2900 0.928398 278.19 283.69 5.36
2219 118.3400 0.928156 273.52 283.84 5.31
2220 118.3900 0.927915 284.27 284.00 5.41
2221 118.4400 0.927673 284.51 284.17 5.37
2222 118.4900 0.927432 283.05 284.36 5.36
2223 118.5400 0.927192 273.04 284.59 5.25
2224 118.5900 0.926951 288.23 284.86 5.53
2225 118.6400 0.926711 286.38 285.21 5.36
2226 118.6900 0.926472 285.48 285.66 5.36
2227 118.7400 0.926232 290.40 286.25 5.51
2228 118.7900 0.925993 282.01 287.00 5.38
2229 118.8400 0.925754 289.02 287.95 5.41
2230 118.8900 0.925516 284.99 289.12 5.49
2231 118.9400 0.925277 289.43 290.44 5.48
2232 118.9900 0.925039 290.14 291.90 5.51
2233 119.0400 0.924802 282.88 293.39 5.41
2234 119.0900 0.924564 290.36 294.81 5.43
2235 119.1400 0.924327 290.29 296.00 5.48
2236 119.1900 0.924091 296.92 296.81 5.52
2237 119.2400 0.923854 302.73 297.14 5.59
2238 119.2900 0.923618 304.65 296.95 5.63
2239 119.3400 0.923382 299.06 296.31 5.51
2240 119.3900 0.923147 297.63 295.35 5.57
2241 119.4400 0.922911 292.05 294.22 5.45
2242 119.4900 0.922676 290.62 293.05 5.45
2243 119.5400 0.922442 290.54 291.97 5.48
2244 119.5900 0.922207 287.09 291.04 5.41
2245 119.6400 0.921973 294.02 290.30 5.46
2246 119.6900 0.921739 292.90 289.77 5.53
2247 119.7400 0.921506 293.57 289.43 5.47
2248 119.7900 0.921273 289.29 289.24 5.40
2249 119.8400 0.921040 279.87 289.19 5.34
2250 119.8900 0.920807 284.32 289.24 5.52
2251 119.9400 0.920575 282.14 289.36 5.48
2252 119.9900 0.920343 293.93 289.54 5.44
2253 120.0400 0.920111 299.00 289.76 5.49
2254 120.0900 0.919879 296.72 290.01 5.53
2255 120.1400 0.919648 292.51 290.29 5.47
2256 120.1900 0.919417 289.76 290.60 5.47
2257 120.2400 0.919187 286.99 290.94 5.48
2258 120.2900 0.918957 283.17 291.31 5.40
2259 120.3400 0.918727 290.00 291.68 5.50
2260 120.3900 0.918497 292.91 292.13 5.55
2261 120.4400 0.918267 292.60 292.63 5.52
2262 120.4900 0.918038 287.52 293.21 5.39
2263 120.5400 0.917809 281.98 293.88 5.36
2264 120.5900 0.917581 279.35 294.70 5.37
2265 120.6400 0.917353 296.09 295.76 5.49
2266 120.6900 0.917125 294.40 297.19 5.48
2267 120.7400 0.916897 295.93 299.20 5.46
2268 120.7900 0.916670 292.31 302.11 5.43
2269 120.8400 0.916442 301.07 306.42 5.57
2270 120.8900 0.916216 308.23 312.66 5.68
2271 120.9400 0.915989 309.37 321.60 5.66
2272 120.9900 0.915763 316.85 334.04 5.70
2273 121.0400 0.915537 334.78 350.76 5.82
2274 121.0900 0.915311 364.26 372.31 6.05
2275 121.1400 0.915086 395.30 398.86 6.30
2276 121.1900 0.914861 432.76 429.98 6.60
2277 121.2400 0.914636 473.35 464.45 6.93
2278 121.2900 0.914411 520.95 500.24 7.27
2279 121.3400 0.914187 539.25 534.47 7.36
2280 121.3900 0.913963 555.28 563.62 7.47
2281 121.4400 0.913739 566.21 583.98 7.54
2282 121.4900 0.913516 573.16 592.52 7.59
2283 121.5400 0.913293 575.37 587.89 7.63
2284 121.5900 0.913070 590.18 570.98 7.70
2285 121.6400 0.912847 571.54 544.50 7.57
2286 121.6900 0.912625 536.32 512.01 7.34
2287 121.7400 0.912403 493.41 477.13 7.06
2288 121.7900 0.912181 431.95 442.92 6.59
2289 121.8400 0.911960 394.50 411.64 6.32
2290 121.8900 0.911739 361.32 384.71 6.04
2291 121.9400 0.911518 350.44 362.74 5.95
2292 121.9900 0.911297 324.58 345.67 5.77
2293 122.0400 0.911077 331.20 332.97 5.79
2294 122.0900 0.910857 321.21 323.85 5.69
2295 122.1400 0.910637 314.84 317.43 5.65
2296 122.1900 0.910418 313.57 312.94 5.61
2297 122.2400 0.910199 308.50 309.71 5.63
2298 122.2900 0.909980 299.55 307.31 5.53
2299 122.3400 0.909761 309.03 305.42 5.59
2300 122.3900 0.909543 299.92 303.88 5.57
2301 122.4400 0.909324 303.62 302.59 5.64
2302 122.4900 0.909107 296.62 301.51 5.49
2303 122.5400 0.908889 297.33 300.61 5.50
2304 122.5900 0.908672 302.43 299.89 5.53
2305 122.6400 0.908455 305.35 299.32 5.57
2306 122.6900 0.908238 293.00 298.90 5.46
2307 122.7400 0.908022 301.49 298.60 5.57
2308 122.7900 0.907806 295.93 298.40 5.51
2309 122.8400 0.907590 298.80 298.29 5.51
2310 122.8900 0.907374 296.56 298.24 5.46
2311 122.9400 0.907159 302.77 298.26 5.53
2312 122.9900 0.906944 300.30 298.31 5.53
2313 123.0400 0.906729 289.04 298.41 5.44
2314 123.0900 0.906515 293.96 298.49 5.48
2315 123.1400 0.906300 290.90 298.61 5.53
2316 123.1900 0.906086 294.72 298.76 5.55
2317 123.2400 0.905873 293.79 298.95 5.48
2318 123.2900 0.905659 294.45 299.14 5.45
2319 123.3400 0.905446 293.59 299.42 5.47
2320 123.3900 0.905233 296.99 299.75 5.51
2321 123.4400 0.905021 301.00 300.15 5.62
2322 123.4900 0.904808 298.11 300.66 5.58
2323 123.5400 0.904596 298.97 301.33 5.58
2324 123.5900 0.904385 308.27 302.23 5.60
2325 123.6400 0.904173 293.09 303.49 5.45
2326 123.6900 0.903962 308.85 305.31 5.64
2327 123.7400 0.903751 311.34 307.95 5.68
2328 123.7900 0.903540 313.77 311.78 5.66
2329 123.8400 0.903330 327.01 317.24 5.73
2330 123.8900 0.903120 337.31 324.88 5.83
2331 123.9400 0.902910 355.94 335.23 5.99
2332 123.9900 0.902700 370.88 348.82 6.10
2333 124.0400 0.902491 406.36 365.95 6.39
2334 124.0900 0.902282 438.70 386.67 6.67
2335 124.1400 0.902073 451.31 410.63 6.76
2336 124.1900 0.901864 458.94 436.98 6.79
2337 124.2400 0.901656 457.10 464.32 6.77
2338 124.2900 0.901448 444.95 490.73 6.68
2339 124.3400 0.901240 461.19 513.87 6.80
2340 124.3900 0.901033 463.57 531.28 6.82
2341 124.4400 0.900826 475.74 540.81 6.91
2342 124.4900 0.900619 499.37 541.34 7.08
2343 124.5400 0.900412 523.80 533.14 7.25
2344 124.5900 0.900206 513.99 517.78 7.18
2345 124.6400 0.900000 511.33 497.60 7.16
2346 124.6900 0.899794 497.57 474.92 7.08
2347 124.7400 0.899588 479.47 451.78 6.97
2348 124.7900 0.899383 453.35 429.57 6.75
2349 124.8400 0.899178 420.36 408.96 6.49
2350 124.8900 0.898973 394.84 390.15 6.29
2351 124.9400 0.898768 371.75 373.11 6.11
2352 124.9900 0.898564 346.66 357.86 5.93
2353 125.0400 0.898360 339.89 344.55 5.85
2354 125.0900 0.898156 332.81 333.32 5.78
2355 125.1400 0.897953 330.88 324.25 5.78
2356 125.1900 0.897750 326.25 317.24 5.73
2357 125.2400 0.897547 317.49 312.09 5.66
2358 125.2900 0.897344 321.24 308.46 5.71
2359 125.3400 0.897142 328.93 306.01 5.77
2360 125.3900 0.896939 330.73 304.39 5.82
2361 125.4400 0.896738 315.94 303.34 5.64
2362 125.4900 0.896536 312.85 302.64 5.61
2363 125.5400 0.896335 315.78 302.16 5.64
2364 125.5900 0.896133 306.32 301.81 5.57
2365 125.6400 0.895933 308.12 301.55 5.60
2366 125.6900 0.895732 310.87 301.34 5.64
2367 125.7400 0.895532 301.24 301.17 5.59
2368 125.7900 0.895332 303.03 301.04 5.54
2369 125.8400 0.895132 306.78 300.93 5.56
2370 125.8900 0.894932 301.85 300.85 5.53
2371 125.9400 0.894733 306.69 300.79 5.60
2372 125.9900 0.894534 309.99 300.74 5.58
2373 126.0400 0.894335 303.33 300.72 5.56
2374 126.0900 0.894136 304.66 300.71 5.61
2375 126.1400 0.893938 296.32 300.72 5.49
2376 126.1900 0.893740 295.93 300.75 5.48
2377 126.2400 0.893542 298.10 300.79 5.48
2378 126.2900 0.893345 295.78 300.84 5.46
2379 126.3400 0.893148 295.72 300.92 5.47
2380 126.3900 0.892951 291.28 301.01 5.46
2381 126.4400 0.892754 300.84 301.12 5.53
2382 126.4900 0.892558 294.48 301.27 5.50
2383 126.5400 0.892361 300.37 301.46 5.51
2384 126.5900 0.892165 304.16 301.71 5.59
2385 126.6400 0.891970 306.51 302.05 5.57
2386 126.6900 0.891774 305.10 302.51 5.55
2387 126.7400 0.891579 301.83 303.17 5.51
2388 126.7900 0.891384 305.35 304.09 5.59
2389 126.8400 0.891189 303.09 305.40 5.58
2390 126.8900 0.890995 309.86 307.22 5.60
2391 126.9400 0.890801 317.54 309.69 5.71
2392 126.9900 0.890607 332.02 312.98 5.83
2393 127.0400 0.890413 338.35 317.22 5.85
2394 127.0900 0.890220 351.52 322.52 5.95
2395 127.1400 0.890027 361.59 328.89 6.03
2396 127.1900 0.889834 355.93 336.26 5.99
2397 127.2400 0.889641 359.41 344.43 6.05
2398 127.2900 0.889449 359.52 353.06 6.03
2399 127.3400 0.889257 348.06 361.67 5.91
2400 127.3900 0.889065 352.79 369.64 5.98
2401 127.4400 0.888873 355.87 376.29 6.01
2402 127.4900 0.888682 348.96 380.90 5.94
2403 127.5400 0.888490 360.14 382.95 6.03
2404 127.5900 0.888300 358.45 382.19 6.01
2405 127.6400 0.888109 362.49 378.72 6.04
2406 127.6900 0.887919 373.54 373.01 6.18
2407 127.7400 0.887728 376.27 365.67 6.16
2408 127.7900 0.887539 369.55 357.40 6.09
2409 127.8400 0.887349 340.81 348.85 5.87
2410 127.8900 0.887160 341.92 340.55 5.86
2411 127.9400 0.886970 331.94 332.91 5.77
2412 127.9900 0.886781 320.81 326.18 5.70
2413 128.0400 0.886593 316.34 320.51 5.64
2414 128.0900 0.886405 313.82 315.90 5.69
2415 128.1400 0.886216 307.01 312.29 5.58
2416 128.1900 0.886028 307.17 309.54 5.57
2417 128.2400 0.885841 296.78 307.52 5.52
2418 128.2900 0.885653 297.84 306.08 5.49
2419 128.3400 0.885466 293.38 305.06 5.49
2420 128.3900 0.885279 303.82 304.37 5.58
2421 128.4400 0.885093 303.39 303.90 5.53
2422 128.4900 0.884906 292.39 303.58 5.46
2423 128.5400 0.884720 298.97 303.36 5.58
2424 128.5900 0.884534 306.42 303.22 5.63
2425 128.6400 0.884349 307.59 303.12 5.60
2426 128.6900 0.884163 305.23 303.05 5.59
2427 128.7400 0.883978 305.15 303.01 5.63
2428 128.7900 0.883793 300.66 302.98 5.53
2429 128.8400 0.883608 303.47 302.96 5.60
2430 128.8900 0.883424 306.80 302.95 5.59
2431 128.9400 0.883240 309.32 302.96 5.58
2432 128.9900 0.883056 302.20 302.97 5.51
2433 129.0400 0.882872 310.23 302.98 5.60
2434 129.0900 0.882689 304.88 303.01 5.55
2435 129.1400 0.882505 300.76 303.03 5.56
2436 129.1900 0.882322 302.09 303.07 5.53
2437 129.2400 0.882140 300.61 303.11 5.51
2438 129.2900 0.881957 312.08 303.15 5.64
2439 129.3400 0.881775 302.37 303.20 5.53
2440 129.3900 0.881593 295.57 303.25 5.47
2441 129.4400 0.881411 299.38 303.30 5.53
2442 129.4900 0.881230 309.40 303.37 5.61
2443 129.5400 0.881049 295.98 303.43 5.49
2444 129.5900 0.880867 292.01 303.51 5.47
2445 129.6400 0.880687 301.50 303.59 5.53
2446 129.6900 0.880506 298.42 303.73 5.51
2447 129.7400 0.880326 304.48 303.87 5.59
2448 129.7900 0.880146 304.19 304.04 5.59
2449 129.8400 0.879966 305.86 304.23 5.65
2450 129.8900 0.879786 299.91 304.45 5.51
2451 129.9400 0.879607 303.68 304.73 5.52
2452 129.9900 0.879428 306.14 305.07 5.59
2453 130.0400 0.879249 304.46 305.51 5.58
2454 130.0900 0.879071 297.09 306.07 5.47
2455 130.1400 0.878892 311.76 306.77 5.59
2456 130.1900 0.878714 312.60 307.66 5.60
2457 130.2400 0.878536 310.03 308.75 5.58
2458 130.2900 0.878358 310.24 310.06 5.60
2459 130.3400 0.878181 309.24 311.60 5.59
2460 130.3900 0.878004 310.32 313.36 5.62
2461 130.4400 0.877827 314.67 315.30 5.70
2462 130.4900 0.877650 320.65 317.37 5.69
2463 130.5400 0.877474 317.88 319.47 5.65
2464 130.5900 0.877298 326.47 321.50 5.73
2465 130.6400 0.877122 329.20 323.35 5.80
2466 130.6900 0.876946 330.33 324.87 5.82
2467 130.7400 0.876770 340.97 325.96 5.85
2468 130.7900 0.876595 348.37 326.55 5.91
2469 130.8400 0.876420 337.51 326.61 5.89
2470 130.8900 0.876245 323.43 326.19 5.73
2471 130.9400 0.876071 328.28 325.40 5.80
2472 130.9900 0.875896 314.57 324.36 5.73
2473 131.0400 0.875722 312.49 323.20 5.66
2474 131.0900 0.875548 313.70 322.02 5.66
2475 131.1400 0.875375 315.15 320.92 5.65
2476 131.1900 0.875201 306.59 319.94 5.59
2477 131.2400 0.875028 313.30 319.10 5.62
2478 131.2900 0.874855 317.85 318.39 5.65
2479 131.3400 0.874683 321.21 317.78 5.70
2480 131.3900 0.874510 313.38 317.21 5.63
2481 131.4400 0.874338 309.70 316.65 5.64
2482 131.4900 0.874166 311.55 316.07 5.66
2483 131.5400 0.873994 309.45 315.45 5.60
2484 131.5900 0.873823 313.75 314.79 5.64
2485 131.6400 0.873651 320.22 314.12 5.74
2486 131.6900 0.873480 316.57 313.45 5.66
2487 131.7400 0.873310 322.01 312.81 5.75
2488 131.7900 0.873139 303.79 312.23 5.59
2489 131.8400 0.872969 307.41 311.71 5.61
2490 131.8900 0.872799 315.65 311.28 5.66
2491 131.9400 0.872629 315.55 310.93 5.65
2492 131.9900 0.872459 307.38 310.67 5.59
2493 132.0400 0.872290 295.20 310.50 5.46
2494 132.0900 0.872120 311.89 310.40 5.63
2495 132.1400 0.871951 316.10 310.37 5.64
2496 132.1900 0.871783 308.18 310.39 5.60
2497 132.2400 0.871614 306.06 310.44 5.57
2498 132.2900 0.871446 309.54 310.53 5.61
2499 132.3400 0.871278 305.07 310.65 5.54
2500 132.3900 0.871110 305.38 310.81 5.63
2501 132.4400 0.870943 320.09 310.98 5.71
2502 132.4900 0.870775 324.83 311.18 5.71
2503 132.5400 0.870608 310.39 311.41 5.60
2504 132.5900 0.870441 308.23 311.65 5.59
2505 132.6400 0.870275 302.43 311.92 5.57
2506 132.6900 0.870108 306.56 312.23 5.58
2507 132.7400 0.869942 303.39 312.56 5.57
2508 132.7900 0.869776 308.29 312.94 5.63
2509 132.8400 0.869610 309.71 313.38 5.61
2510 132.8900 0.869445 306.74 313.90 5.68
2511 132.9400 0.869280 309.08 314.53 5.64
2512 132.9900 0.869115 315.48 315.33 5.67
2513 133.0400 0.868950 308.56 316.36 5.57
2514 133.0900 0.868785 316.12 317.67 5.64
2515 133.1400 0.868621 314.89 319.48 5.63
2516 133.1900 0.868457 328.95 321.91 5.76
2517 133.2400 0.868293 325.83 325.17 5.73
2518 133.2900 0.868129 331.83 329.51 5.80
2519 133.3400 0.867966 335.96 335.22 5.84
2520 133.3900 0.867802 342.63 342.61 5.88
2521 133.4400 0.867639 344.36 351.97 5.93
2522 133.4900 0.867477 356.62 363.58 6.01
2523 133.5400 0.867314 383.08 377.62 6.20
2524 133.5900 0.867152 419.43 394.18 6.49
2525 133.6400 0.866990 431.35 413.15 6.58
2526 133.6900 0.866828 471.46 434.24 6.88
2527 133.7400 0.866666 500.33 456.92 7.09
2528 133.7900 0.866505 522.06 480.43 7.24
2529 133.8400 0.866344 538.34 503.74 7.35
2530 133.8900 0.866183 540.14 525.65 7.36
2531 133.9400 0.866022 547.05 544.80 7.42
2532 133.9900 0.865861 549.85 559.78 7.44
2533 134.0400 0.865701 552.17 569.36 7.52
2534 134.0900 0.865541 564.05 572.70 7.53
2535 134.1400 0.865381 547.95 569.51 7.42
2536 134.1900 0.865221 544.98 560.15 7.40
2537 134.2400 0.865062 544.44 545.49 7.40
2538 134.2900 0.864903 535.86 526.72 7.34
2539 134.3400 0.864744 525.81 505.21 7.34
2540 134.3900 0.864585 518.69 482.26 7.26
2541 134.4400 0.864427 489.57 459.10 7.01
2542 134.4900 0.864268 473.27 436.71 6.89
2543 134.5400 0.864110 441.36 415.89 6.67
2544 134.5900 0.863953 416.01 397.14 6.46
2545 134.6400 0.863795 382.26 380.75 6.21
2546 134.6900 0.863638 366.59 366.85 6.08
2547 134.7400 0.863480 364.69 355.35 6.08
2548 134.7900 0.863323 353.91 346.08 5.98
2549 134.8400 0.863167 335.30 338.78 5.83
2550 134.8900 0.863010 325.11 333.15 5.74
2551 134.9400 0.862854 320.15 328.90 5.70
2552 134.9900 0.862698 323.01 325.76 5.71
2553 135.0400 0.862542 311.50 323.48 5.69
2554 135.0900 0.862386 317.95 321.88 5.77
2555 135.1400 0.862231 307.82 320.78 5.63
2556 135.1900 0.862076 314.87 320.09 5.71
2557 135.2400 0.861921 313.47 319.72 5.65
2558 135.2900 0.861766 322.62 319.61 5.71
2559 135.3400 0.861611 317.90 319.74 5.67
2560 135.3900 0.861457 309.84 320.09 5.63
2561 135.4400 0.861303 308.18 320.66 5.60
2562 135.4900 0.861149 309.60 321.43 5.63
2563 135.5400 0.860996 314.38 322.41 5.65
2564 135.5900 0.860842 318.44 323.57 5.66
2565 135.6400 0.860689 316.55 324.91 5.66
2566 135.6900 0.860536 329.02 326.38 5.80
2567 135.7400 0.860383 319.42 327.95 5.70
2568 135.7900 0.860231 325.95 329.54 5.76
2569 135.8400 0.860078 340.88 331.11 5.85
2570 135.8900 0.859926 343.64 332.55 5.92
2571 135.9400 0.859774 345.47 333.80 5.93
2572 135.9900 0.859622 350.77 334.77 5.93
2573 136.0400 0.859471 347.63 335.41 5.92
2574 136.0900 0.859320 349.80 335.67 6.04
2575 136.1400 0.859169 331.10 335.56 5.82
2576 136.1900 0.859018 338.41 335.12 5.94
2577 136.2400 0.858867 340.61 334.41 5.88
2578 136.2900 0.858717 333.94 333.53 5.80
2579 136.3400 0.858567 327.93 332.58 5.75
2580 136.3900 0.858417 337.30 331.68 5.82
2581 136.4400 0.858267 324.03 330.96 5.74
2582 136.4900 0.858118 327.04 330.54 5.73
2583 136.5400 0.857968 332.67 330.56 5.83
2584 136.5900 0.857819 323.89 331.19 5.72
2585 136.6400 0.857670 331.52 332.57 5.78
2586 136.6900 0.857522 337.01 334.88 5.87
2587 136.7400 0.857373 328.94 338.28 5.78
2588 136.7900 0.857225 329.71 343.02 5.76
2589 136.8400 0.857077 345.71 349.26 5.91
2590 136.8900 0.856929 360.70 357.17 6.03
2591 136.9400 0.856781 368.48 366.88 6.11
2592 136.9900 0.856634 378.62 378.47 6.21
2593 137.0400 0.856487 404.93 391.93 6.37
2594 137.0900 0.856340 414.74 407.16 6.45
2595 137.1400 0.856193 431.46 423.93 6.58
2596 137.1900 0.856047 446.33 441.86 6.69
2597 137.2400 0.855900 466.99 460.46 6.84
2598 137.2900 0.855754 499.70 479.07 7.08
2599 137.3400 0.855608 510.95 496.93 7.18
2600 137.3900 0.855463 497.55 513.19 7.09
2601 137.4400 0.855317 504.70 526.94 7.12
2602 137.4900 0.855172 503.97 537.34 7.12
2603 137.5400 0.855027 499.30 543.70 7.12
2604 137.5900 0.854882 495.90 545.62 7.06
2605 137.6400 0.854738 477.07 543.04 6.92
2606 137.6900 0.854593 460.91 536.29 6.80
2607 137.7400 0.854449 470.23 525.93 6.87
2608 137.7900 0.854305 474.01 512.76 6.90
2609 137.8400 0.854161 480.85 497.58 6.95
2610 137.8900 0.854018 482.51 481.26 6.96
2611 137.9400 0.853874 480.42 464.53 6.94
2612 137.9900 0.853731 481.48 448.04 6.95
2613 138.0400 0.853588 479.46 432.29 6.94
2614 138.0900 0.853445 469.34 417.61 6.86
2615 138.1400 0.853303 453.16 404.23 6.74
2616 138.1900 0.853161 436.18 392.22 6.62
2617 138.2400 0.853019 426.19 381.60 6.54
2618 138.2900 0.852877 405.75 372.32 6.39
2619 138.3400 0.852735 382.01 364.22 6.22
2620 138.3900 0.852594 375.93 357.21 6.17
2621 138.4400 0.852452 365.83 351.16 6.11
2622 138.4900 0.852311 359.06 345.94 6.06
2623 138.5400 0.852171 347.60 341.45 5.96
2624 138.5900 0.852030 341.35 337.58 5.97
2625 138.6400 0.851889 333.48 334.25 5.86
2626 138.6900 0.851749 323.70 331.39 5.75
2627 138.7400 0.851609 323.24 328.93 5.86
2628 138.7900 0.851470 330.49 326.83 5.79
2629 138.8400 0.851330 334.14 325.05 5.80
2630 138.8900 0.851191 323.51 323.55 5.77
2631 138.9400 0.851051 314.87 322.29 5.67
2632 138.9900 0.850912 317.47 321.25 5.66
2633 139.0400 0.850774 323.88 320.39 5.72
2634 139.0900 0.850635 315.97 319.68 5.74
2635 139.1400 0.850497 320.47 319.11 5.68
2636 139.1900 0.850359 317.08 318.64 5.68
2637 139.2400 0.850221 315.95 318.26 5.67
2638 139.2900 0.850083 310.39 317.95 5.62
2639 139.3400 0.849946 319.69 317.70 5.72
2640 139.3900 0.849808 323.02 317.50 5.77
2641 139.4400 0.849671 322.68 317.32 5.74
2642 139.4900 0.849534 316.67 317.18 5.66
2643 139.5400 0.849398 315.15 317.05 5.66
2644 139.5900 0.849261 317.28 316.95 5.76
2645 139.6400 0.849125 318.77 316.85 5.69
2646 139.6900 0.848989 319.23 316.77 5.68
2647 139.7400 0.848853 312.79 316.70 5.63
2648 139.7900 0.848717 310.53 316.64 5.59
2649 139.8400 0.848582 324.50 316.58 5.77
2650 139.8900 0.848446 323.21 316.53 5.74
2651 139.9400 0.848311 324.49 316.48 5.74
2652 139.9900 0.848177 308.37 316.44 5.60
2653 140.0400 0.848042 306.64 316.40 5.56
2654 140.0900 0.847908 316.80 316.37 5.66
2655 140.1400 0.847773 303.17 316.34 5.64
2656 140.1900 0.847639 307.31 316.34 5.62
2657 140.2400 0.847505 319.43 316.39 5.69
2658 140.2900 0.847372 321.66 316.44 5.75
2659 140.3400 0.847238 318.80 316.49 5.76
2660 140.3900 0.847105 310.60 316.54 5.66
2661 140.4400 0.846972 316.41 316.60 5.66
2662 140.4900 0.846839 307.94 316.65 5.63
2663 140.5400 0.846707 310.13 316.71 5.63
2664 140.5900 0.846574 325.05 316.78 5.74
2665 140.6400 0.846442 321.97 316.83 5.74
2666 140.6900 0.846310 316.71 316.90 5.69
2667 140.7400 0.846178 319.33 316.96 5.71
2668 140.7900 0.846047 318.82 317.03 5.71
2669 140.8400 0.845915 312.40 317.10 5.66
2670 140.8900 0.845784 313.60 317.17 5.62
2671 140.9400 0.845653 316.95 317.25 5.67
2672 140.9900 0.845523 325.84 317.32 5.76
2673 141.0400 0.845392 324.83 317.40 5.72
2674 141.0900 0.845262 332.47 317.48 5.87
2675 141.1400 0.845131 323.12 317.55 5.79
2676 141.1900 0.845001 321.92 317.63 5.70
2677 141.2400 0.844872 318.42 317.71 5.72
2678 141.2900 0.844742 312.54 317.80 5.72
2679 141.3400 0.844613 323.39 317.88 5.70
2680 141.3900 0.844484 325.85 317.96 5.76
2681 141.4400 0.844355 329.01 318.05 5.81
2682 141.4900 0.844226 329.91 318.13 5.79
2683 141.5400 0.844097 317.07 318.22 5.65
2684 141.5900 0.843969 319.18 318.31 5.69
2685 141.6400 0.843841 320.21 318.39 5.74
2686 141.6900 0.843713 312.64 318.48 5.69
2687 141.7400 0.843585 316.46 318.58 5.70
2688 141.7900 0.843457 322.88 318.67 5.77
2689 141.8400 0.843330 321.61 318.76 5.77
2690 141.8900 0.843203 329.02 318.85 5.85
2691 141.9400 0.843076 324.76 318.95 5.76
2692 141.9900 0.842949 328.53 319.04 5.79
2693 142.0400 0.842822 320.95 319.14 5.71
2694 142.0900 0.842696 317.56 319.24 5.68
2695 142.1400 0.842570 330.13 319.34 5.82
2696 142.1900 0.842444 319.49 319.44 5.73
2697 142.2400 0.842318 324.58 319.54 5.83
2698 142.2900 0.842193 318.89 319.64 5.77
2699 142.3400 0.842067 315.20 319.75 5.70
2700 142.3900 0.841942 319.19 319.85 5.70
2701 142.4400 0.841817 314.20 319.96 5.69
2702 142.4900 0.841692 318.66 320.07 5.70
2703 142.5400 0.841568 327.54 320.18 5.75
2704 142.5900 0.841443 332.92 320.29 5.81
2705 142.6400 0.841319 313.42 320.41 5.61
2706 142.6900 0.841195 312.23 320.53 5.61
2707 142.7400 0.841071 318.55 320.64 5.70
2708 142.7900 0.840947 322.95 320.77 5.74
2709 142.8400 0.840824 326.02 320.89 5.79
2710 142.8900 0.840701 326.99 321.02 5.78
2711 142.9400 0.840578 323.91 321.14 5.75
2712 142.9900 0.840455 313.51 321.28 5.63
2713 143.0400 0.840332 314.87 321.41 5.70
2714 143.0900 0.840210 333.43 321.55 5.83
2715 143.1400 0.840088 315.63 321.69 5.70
2716 143.1900 0.839966 324.14 321.84 5.73
2717 143.2400 0.839844 323.39 322.03 5.77
2718 143.2900 0.839722 322.72 322.23 5.74
2719 143.3400 0.839601 320.21 322.43 5.69
2720 143.3900 0.839479 317.90 322.64 5.71
2721 143.4400 0.839358 324.70 322.86 5.78
2722 143.4900 0.839237 330.33 323.09 5.79
2723 143.5400 0.839117 321.19 323.33 5.71
2724 143.5900 0.838996 316.05 323.57 5.64
2725 143.6400 0.838876 311.76 323.84 5.62
2726 143.6900 0.838756 322.36 324.12 5.74
2727 143.7400 0.838636 315.31 324.43 5.66
2728 143.7900 0.838516 324.96 324.77 5.72
2729 143.8400 0.838397 324.90 325.15 5.74
2730 143.8900 0.838277 321.37 325.58 5.69
2731 143.9400 0.838158 320.21 326.09 5.72
2732 143.9900 0.838039 333.99 326.67 5.83
2733 144.0400 0.837920 334.23 327.38 5.79
2734 144.0900 0.837802 327.25 328.21 5.76
2735 144.1400 0.837683 327.14 329.23 5.84
2736 144.1900 0.837565 329.74 330.46 5.78
2737 144.2400 0.837447 337.13 331.96 5.88
2738 144.2900 0.837330 328.41 333.78 5.77
2739 144.3400 0.837212 325.70 335.97 5.79
2740 144.3900 0.837095 334.36 338.61 5.86
2741 144.4400 0.836977 332.08 341.75 5.80
2742 144.4900 0.836860 329.81 345.45 5.79
2743 144.5400 0.836744 334.25 349.78 5.82
2744 144.5900 0.836627 330.01 354.78 5.83
2745 144.6400 0.836510 340.77 360.49 5.89
2746 144.6900 0.836394 350.27 366.93 5.98
2747 144.7400 0.836278 352.29 374.10 5.97
2748 144.7900 0.836162 349.66 381.95 5.96
2749 144.8400 0.836047 365.97 390.43 6.07
2750 144.8900 0.835931 377.29 399.44 6.16
2751 144.9400 0.835816 396.14 408.85 6.31
2752 144.9900 0.835701 402.81 418.50 6.40
2753 145.0400 0.835586 420.95 428.17 6.52
2754 145.0900 0.835471 437.17 437.64 6.65
2755 145.1400 0.835357 447.21 446.65 6.72
2756 145.1900 0.835242 472.90 454.93 6.89
2757 145.2400 0.835128 482.44 462.17 6.97
2758 145.2900 0.835014 498.10 468.11 7.07
2759 145.3400 0.834900 499.43 472.51 7.08
2760 145.3900 0.834787 524.27 475.18 7.26
2761 145.4400 0.834673 511.73 476.02 7.20
2762 145.4900 0.834560 508.59 474.99 7.14
2763 145.5400 0.834447 514.97 472.16 7.20
2764 145.5900 0.834334 512.65 467.68 7.17
2765 145.6400 0.834222 505.51 461.76 7.12
2766 145.6900 0.834109 488.88 454.64 7.03
2767 145.7400 0.833997 461.05 446.59 6.84
2768 145.7900 0.833885 439.64 437.89 6.66
2769 145.8400 0.833773 418.88 428.80 6.50
2770 145.8900 0.833661 406.28 419.57 6.40
2771 145.9400 0.833550 385.03 410.42 6.28
2772 145.9900 0.833439 370.88 401.54 6.12
2773 146.0400 0.833327 373.79 393.10 6.12
2774 146.0900 0.833216 366.93 385.19 6.11
2775 146.1400 0.833106 356.76 377.92 5.99
2776 146.1900 0.832995 347.50 371.33 5.91
2777 146.2400 0.832885 343.40 365.44 5.88
2778 146.2900 0.832775 339.21 360.26 5.84
2779 146.3400 0.832665 356.58 355.75 5.99
2780 146.3900 0.832555 342.12 351.88 5.91
2781 146.4400 0.832445 333.93 348.60 5.84
2782 146.4900 0.832336 328.37 345.84 5.81
2783 146.5400 0.832227 336.64 343.55 5.85
2784 146.5900 0.832117 326.25 341.67 5.73
2785 146.6400 0.832009 338.89 340.13 5.88
2786 146.6900 0.831900 337.43 338.89 5.89
2787 146.7400 0.831791 340.62 337.90 5.86
2788 146.7900 0.831683 332.30 337.12 5.79
2789 146.8400 0.831575 334.02 336.50 5.80
2790 146.8900 0.831467 337.99 336.01 5.83
2791 146.9400 0.831359 343.21 335.64 5.87
2792 146.9900 0.831252 340.99 335.36 5.87
2793 147.0400 0.831144 339.67 335.15 5.90
2794 147.0900 0.831037 333.95 335.00 5.84
2795 147.1400 0.830930 335.17 334.91 5.87
2796 147.1900 0.830823 332.79 334.85 5.84
2797 147.2400 0.830717 338.57 334.83 5.83
2798 147.2900 0.830610 336.86 334.84 5.85
2799 147.3400 0.830504 339.55 334.87 5.89
2800 147.3900 0.830398 347.07 334.93 5.91
2801 147.4400 0.830292 335.31 335.01 5.81
2802 147.4900 0.830186 333.48 335.11 5.79
2803 147.5400 0.830081 343.39 335.23 5.88
2804 147.5900 0.829975 335.70 335.36 5.83
2805 147.6400 0.829870 339.26 335.51 5.85
2806 147.6900 0.829765 337.96 335.68 5.88
2807 147.7400 0.829661 336.89 335.86 5.83
2808 147.7900 0.829556 342.75 336.06 5.87
2809 147.8400 0.829452 349.33 336.29 5.93
2810 147.8900 0.829347 339.97 336.53 5.87
2811 147.9400 0.829243 336.87 336.79 5.91
2812 147.9900 0.829139 347.46 337.08 6.03
2813 148.0400 0.829036 338.73 337.39 5.86
2814 148.0900 0.828932 340.62 337.73 5.90
2815 148.1400 0.828829 341.62 338.11 5.91
2816 148.1900 0.828726 345.23 338.54 5.96
2817 148.2400 0.828623 340.39 339.01 5.95
2818 148.2900 0.828520 338.17 339.55 5.98
2819 148.3400 0.828417 333.80 340.17 5.91
2820 148.3900 0.828315 343.35 340.88 6.02
2821 148.4400 0.828213 344.56 341.71 6.05
2822 148.4900 0.828111 339.30 342.67 6.05
2823 148.5400 0.828009 345.66 343.79 6.14
2824 148.5900 0.827907 340.13 345.11 6.14
2825 148.6400 0.827806 355.55 346.65 6.33
2826 148.6900 0.827705 362.35 348.45 6.38
2827 148.7400 0.827603 360.09 350.55 6.34
2828 148.7900 0.827502 353.69 352.98 6.30
2829 148.8400 0.827402 355.44 355.81 6.31
2830 148.8900 0.827301 362.63 359.06 6.40
2831 148.9400 0.827201 348.81 362.77 6.25
2832 148.9900 0.827101 353.19 367.00 6.29
2833 149.0400 0.827001 371.34 371.77 6.45
2834 149.0900 0.826901 365.54 377.12 6.41
2835 149.1400 0.826801 368.58 383.09 6.42
2836 149.1900 0.826702 373.49 389.72 6.51
2837 149.2400 0.826602 371.70 397.07 6.47
2838 149.2900 0.826503 377.80 405.20 6.55
2839 149.3400 0.826404 391.78 414.25 6.67
2840 149.3900 0.826305 395.64 424.39 6.73
2841 149.4400 0.826207 406.88 435.83 6.84
2842 149.4900 0.826108 411.67 448.99 6.90
2843 149.5400 0.826010 436.56 464.22 7.14
2844 149.5900 0.825912 459.99 481.96 7.34
2845 149.6400 0.825814 490.54 502.56 7.61
2846 149.6900 0.825717 518.47 526.26 7.86
2847 149.7400 0.825619 563.64 553.00 8.22
2848 149.7900 0.825522 596.10 582.31 8.49
2849 149.8400 0.825425 622.90 613.28 8.75
2850 149.8900 0.825328 673.42 644.40 9.19
2851 149.9400 0.825231 686.53 673.71 9.28
2852 149.9900 0.825134 686.99 698.87 9.29
2853 150.0400 0.825038 707.28 717.44 9.43
2854 150.0900 0.824942 718.79 727.39 9.49
2855 150.1400 0.824846 719.74 727.57 9.50
2856 150.1900 0.824750 683.91 718.15 9.26
2857 150.2400 0.824654 663.77 700.41 9.13
2858 150.2900 0.824559 647.53 676.27 9.01
2859 150.3400 0.824463 627.49 647.78 8.88
2860 150.3900 0.824368 605.78 616.98 8.72
2861 150.4400 0.824273 590.09 585.71 8.61
2862 150.4900 0.824178 563.15 555.52 8.44
2863 150.5400 0.824084 553.21 527.54 8.39
2864 150.5900 0.823989 518.21 502.46 8.15
2865 150.6400 0.823895 495.16 480.55 7.99
2866 150.6900 0.823801 482.82 461.77 7.93
2867 150.7400 0.823707 472.58 445.90 7.88
2868 150.7900 0.823613 462.74 432.58 7.84
2869 150.8400 0.823520 454.89 421.44 7.77
2870 150.8900 0.823426 441.98 412.09 7.72
2871 150.9400 0.823333 434.73 404.21 7.66
2872 150.9900 0.823240 429.57 397.51 7.65
2873 151.0400 0.823147 417.56 391.76 7.60
2874 151.0900 0.823055 416.96 386.79 7.65
2875 151.1400 0.822962 410.75 382.46 7.67
2876 151.1900 0.822870 393.46 378.68 7.53
2877 151.2400 0.822778 405.67 375.37 7.64
2878 151.2900 0.822686 396.27 372.45 7.53
2879 151.3400 0.822594 396.96 369.90 7.54
2880 151.3900 0.822502 388.19 367.65 7.48
2881 151.4400 0.822411 377.74 365.68 7.39
2882 151.4900 0.822320 386.21 363.95 7.44
2883 151.5400 0.822229 382.68 362.44 7.41
2884 151.5900 0.822138 364.18 361.12 7.23
2885 151.6400 0.822047 348.41 359.97 7.09
2886 151.6900 0.821957 368.21 358.97 7.28
2887 151.7400 0.821866 367.55 358.10 7.31
2888 151.7900 0.821776 358.28 357.35 7.25
2889 151.8400 0.821686 361.98 356.71 7.30
2890 151.8900 0.821596 366.43 356.17 7.37
2891 151.9400 0.821506 363.39 355.71 7.39
2892 151.9900 0.821417 363.07 355.33 7.43
2893 152.0400 0.821328 355.48 355.03 7.40
2894 152.0900 0.821238 344.85 354.79 7.29
2895 152.1400 0.821150 352.58 354.61 7.43
2896 152.1900 0.821061 356.42 354.48 7.48
2897 152.2400 0.820972 342.98 354.40 7.42
2898 152.2900 0.820884 360.03 354.40 7.59
2899 152.3400 0.820795 362.53 354.59 7.70
2900 152.3900 0.820707 355.83 354.82 7.77
2901 152.4400 0.820619 361.83 355.08 7.79
2902 152.4900 0.820532 351.45 355.37 7.69
2903 152.5400 0.820444 354.57 355.69 7.70
2904 152.5900 0.820357 358.02 356.04 7.75
2905 152.6400 0.820270 357.40 356.41 7.74
2906 152.6900 0.820183 354.46 356.80 7.70
2907 152.7400 0.820096 365.32 357.22 7.84
2908 152.7900 0.820009 364.99 357.66 7.84
2909 152.8400 0.819923 365.85 358.13 7.82
2910 152.8900 0.819836 362.17 358.61 7.81
2911 152.9400 0.819750 363.83 359.13 7.87
2912 152.9900 0.819664 365.52 359.67 7.91
2913 153.0400 0.819578 365.16 360.23 7.94
2914 153.0900 0.819493 359.43 360.83 7.90
2915 153.1400 0.819407 364.47 361.47 7.98
2916 153.1900 0.819322 367.52 362.16 8.05
2917 153.2400 0.819237 362.84 362.89 8.04
2918 153.2900 0.819152 376.04 363.68 8.22
2919 153.3400 0.819067 364.72 364.53 8.17
2920 153.3900 0.818982 358.94 365.46 8.11
2921 153.4400 0.818898 350.73 366.48 8.09
2922 153.4900 0.818814 369.15 367.60 8.37
2923 153.5400 0.818730 362.11 368.84 8.31
2924 153.5900 0.818646 364.27 370.20 8.42
2925 153.6400 0.818562 362.23 371.72 8.53
2926 153.6900 0.818479 360.57 373.40 8.51
2927 153.7400 0.818395 369.77 375.28 8.61
2928 153.7900 0.818312 370.39 377.36 8.61
2929 153.8400 0.818229 382.44 379.59 8.76
2930 153.8900 0.818146 378.09 382.07 8.70
2931 153.9400 0.818063 371.67 384.81 8.64
2932 153.9900 0.817981 379.38 387.86 8.73
2933 154.0400 0.817899 376.01 391.22 8.68
2934 154.0900 0.817816 364.70 394.93 8.56
2935 154.1400 0.817734 367.91 398.98 8.64
2936 154.1900 0.817653 371.46 403.41 8.76
2937 154.2400 0.817571 393.73 408.22 9.03
2938 154.2900 0.817489 382.39 413.40 8.94
2939 154.3400 0.817408 375.40 418.97 8.92
2940 154.3900 0.817327 396.82 424.92 9.20
2941 154.4400 0.817246 399.93 431.20 9.31
2942 154.4900 0.817165 394.87 437.86 9.30
2943 154.5400 0.817084 387.78 444.83 9.25
2944 154.5900 0.817004 404.58 452.08 9.51
2945 154.6400 0.816924 408.71 459.56 9.61
2946 154.6900 0.816844 416.65 467.23 9.77
2947 154.7400 0.816764 426.97 475.02 9.98
2948 154.7900 0.816684 464.05 482.86 10.48
2949 154.8400 0.816604 477.42 490.68 10.78
2950 154.8900 0.816525 485.56 498.40 11.03
2951 154.9400 0.816446 517.57 505.92 11.39
2952 154.9900 0.816367 524.09 513.14 11.46
2953 155.0400 0.816288 542.73 519.98 11.66
2954 155.0900 0.816209 549.78 526.34 11.73
2955 155.1400 0.816130 582.97 532.11 12.09
2956 155.1900 0.816052 617.80 537.21 12.44
2957 155.2400 0.815974 597.25 541.54 12.23
2958 155.2900 0.815896 624.91 545.03 12.54
2959 155.3400 0.815818 646.38 547.63 12.82
2960 155.3900 0.815740 650.36 549.29 12.97
2961 155.4400 0.815662 664.84 549.99 13.18
2962 155.4900 0.815585 662.28 549.72 13.23
2963 155.5400 0.815508 651.20 548.51 13.16
2964 155.5900 0.815431 644.95 546.39 13.17
2965 155.6400 0.815354 636.75 543.41 13.16
2966 155.6900 0.815277 632.46 539.65 13.21
2967 155.7400 0.815201 608.21 535.18 13.06
2968 155.7900 0.815124 584.83 530.09 12.89
2969 155.8400 0.815048 556.39 524.48 12.67
2970 155.8900 0.814972 550.05 518.43 12.70
2971 155.9400 0.814896 513.15 512.04 12.37
2972 155.9900 0.814821 521.83 505.41 12.60
2973 156.0400 0.814745 512.04 498.63 12.62
2974 156.0900 0.814670 514.64 491.78 12.87
2975 156.1400 0.814595 481.12 484.93 12.67
2976 156.1900 0.814519 460.74 478.17 12.41
2977 156.2400 0.814445 462.25 471.56 12.43
2978 156.2900 0.814370 439.86 465.16 12.12
2979 156.3400 0.814295 427.85 459.01 11.94
2980 156.3900 0.814221 438.63 453.14 12.09
2981 156.4400 0.814147 408.01 447.61 11.66
2982 156.4900 0.814073 409.10 442.42 11.73
2983 156.5400 0.813999 407.34 437.60 11.82
2984 156.5900 0.813925 409.63 433.16 11.93
2985 156.6400 0.813852 411.80 429.09 12.10
2986 156.6900 0.813779 391.28 425.41 11.85
2987 156.7400 0.813706 398.31 422.09 12.08
2988 156.7900 0.813632 405.55 419.13 12.22
2989 156.8400 0.813560 408.35 416.52 12.42
2990 156.8900 0.813487 392.37 414.23 12.31
2991 156.9400 0.813415 379.55 412.25 12.18
2992 156.9900 0.813342 390.04 410.56 12.49
2993 157.0400 0.813270 401.58 409.13 12.77
2994 157.0900 0.813198 397.82 407.95 12.81
2995 157.1400 0.813126 386.59 406.98 12.82
2996 157.1900 0.813055 402.50 406.22 13.16
2997 157.2400 0.812983 387.32 405.64 13.05
2998 157.2900 0.812912 388.74 405.21 13.28
2999 157.3400 0.812841 388.00 404.93 13.54
####################################################################### 
# 
# This file contains crystal structure data downloaded from the 
# Cambridge Structural Database (CSD) hosted by the Cambridge 
# Crystallographic Data Centre (CCDC).
# 
# Full information about CCDC data access policies and citation 
# guidelines are available at http://www.ccdc.cam.ac.uk/access/V1 
# 
# Audit and citation data items may have been added by the CCDC. 
# Please retain this information to preserve the provenance of 
# this file and to allow appropriate attribution of the data. 
# 
#######################################################################

data_nd-700C
_database_code_depnum_ccdc_archive 'CCDC 1942256'
loop_
_audit_author_name
_audit_author_address
'Dennis Wiedemann'
;Technische Universitaet Berlin
Germany
;
_audit_update_record             
;
2019-07-22 deposited with the CCDC.	2019-08-26 downloaded from the CCDC.
;
#=======================================================================

# CHEMICAL DATA

_chemical_name_systematic        
;
sodium titanium disulfide, sodium deficient
;

_chemical_formula_iupac          'Na0.5 Ti S2'
_chemical_formula_sum            'Na0.5 S2 Ti'
_chemical_formula_weight         123.5
_chemical_compound_source        synthetic
_chemical_absolute_configuration .

#=======================================================================

# POWDER SPECIMEN AND CRYSTAL DATA

_symmetry_cell_setting           trigonal
_symmetry_space_group_name_H-M   'R -3 m'
_symmetry_space_group_name_Hall  '-R 3 2"'
_symmetry_Int_Tables_number      166

loop_
_space_group_symop_id
_space_group_symop_operation_xyz
1 x,y,z
2 -y,x-y,z
3 -x+y,-x,z
4 y,x,-z
5 x-y,-y,-z
6 -x,-x+y,-z
7 -x,-y,-z
8 y,-x+y,-z
9 x-y,x,-z
10 -y,-x,z
11 -x+y,y,z
12 x,x-y,z
13 x+2/3,y+1/3,z+1/3
14 -y+2/3,x-y+1/3,z+1/3
15 -x+y+2/3,-x+1/3,z+1/3
16 y+2/3,x+1/3,-z+1/3
17 x-y+2/3,-y+1/3,-z+1/3
18 -x+2/3,-x+y+1/3,-z+1/3
19 -x+2/3,-y+1/3,-z+1/3
20 y+2/3,-x+y+1/3,-z+1/3
21 x-y+2/3,x+1/3,-z+1/3
22 -y+2/3,-x+1/3,z+1/3
23 -x+y+2/3,y+1/3,z+1/3
24 x+2/3,x-y+1/3,z+1/3
25 x+1/3,y+2/3,z+2/3
26 -y+1/3,x-y+2/3,z+2/3
27 -x+y+1/3,-x+2/3,z+2/3
28 y+1/3,x+2/3,-z+2/3
29 x-y+1/3,-y+2/3,-z+2/3
30 -x+1/3,-x+y+2/3,-z+2/3
31 -x+1/3,-y+2/3,-z+2/3
32 y+1/3,-x+y+2/3,-z+2/3
33 x-y+1/3,x+2/3,-z+2/3
34 -y+1/3,-x+2/3,z+2/3
35 -x+y+1/3,y+2/3,z+2/3
36 x+1/3,x-y+2/3,z+2/3

_cell_length_a                   3.48717(7)
_cell_length_b                   3.48717(7)
_cell_length_c                   21.3635(8)
_cell_angle_alpha                90
_cell_angle_beta                 90
_cell_angle_gamma                120
_cell_volume                     224.983(14)

_cell_formula_units_Z            3
_cell_measurement_temperature    973.15

_exptl_crystal_density_diffrn    2.7345
_exptl_crystal_density_meas      ?
_exptl_crystal_density_method    'not measured'
_exptl_crystal_F_000             37.799

_pd_spec_mount_mode              transmission
_pd_spec_mounting                'compacted powder in vanadium can'
_pd_spec_orientation             horizontal
_pd_spec_preparation             'grinding in an agate mortar'
_pd_spec_shape                   cylinder
_pd_spec_size_axial              49.8
_pd_spec_size_equat              13.9
_pd_char_colour                  grey-black

_exptl_absorpt_coefficient_mu    0.014
_pd_char_atten_coef_mu_calc      0.008
_exptl_absorpt_correction_type   cylinder
_exptl_absorpt_process_details   
;
correction for a cylindrical sample with \mR = 0.041 as implemented in
 JANA2006 (Pet\<r\'i\<cek et al., 2014)
;

#=======================================================================

# EXPERIMENTAL DATA

_pd_instr_location               
;
D2B, high-resolution two-axis diffractometer, Institut Laue-Langevin
 (Grenoble, France)
;

_diffrn_measurement_device       'two-axis diffractometer'
_diffrn_measurement_device_type  D2B
_diffrn_measurement_method       'profile data from 2\q scans'
_diffrn_measurement_device_details 'Hewat (1986)'

_diffrn_source                   'nuclear reactor'
_diffrn_source_type              'ILL, beam tube H11'
_diffrn_radiation_probe          neutron
_diffrn_radiation_type           neutron
_diffrn_radiation_wavelength     1.594

_pd_instr_geometry               Debye-Scherrer
_pd_instr_soller_eq_src/mono     0.166667
_pd_instr_dist_src/mono          3000
_pd_instr_monochr_pre_spec       'Ge 335'
_diffrn_radiation_monochromator  'Ge 335'
_pd_instr_2theta_monochr_pre     135
_pd_instr_slit_ax_mono/spec      2985
_pd_instr_slit_eq_mono/spec      500
_pd_instr_beam_size_ax           50
_pd_instr_beam_size_eq           20
_pd_instr_soller_eq_spec/detc    0.083333

_diffrn_detector                 '^3^He counter'
_diffrn_detector_details         
;
array of 128 counting tubes (Suard & Hewat, 2001)
;
_pd_meas_scan_method             step
_pd_meas_number_of_points        3199
_pd_meas_2theta_range_min        0.050
_pd_meas_2theta_range_max        159.950
_pd_meas_2theta_range_inc        0.05

_diffrn_ambient_temperature      973.15
_diffrn_ambient_environment      vacuum

#=======================================================================

# REFINEMENT DATA

_pd_proc_ls_special_details      
;
zero-point correction: -0.118(2)\%
;
_pd_proc_ls_profile_function     
;
pseudo-Voigt profile according to Thompson, Cox & Hastings (1987):
 G~U~ = 77.8(19), G~V~ = -350.0565, G~W~ = 352(4), L~X~ = 12.4(3), L~Y~ = 0;
asymmetry correction according to Howard (1982): P = 17.4(3)
;
_pd_proc_ls_background_function  
;
manual background (visual estimation, unrefined) interpolated by 10 Legendre
 polynomials [1st: 0.60(19), 2nd: -1.8(3), 3rd: -0.3(4), 4th: -1.4(5),
 5th: -2.4(5), 6th: -0.6(6), 7th: 1.3(6), 8th: -2.0(7), 9th: -0.8(7),
 10th: 1.2(7)]
;
_pd_proc_ls_pref_orient_corr     none
_pd_proc_ls_prof_R_factor        0.0177
_pd_proc_ls_prof_wR_factor       0.0230
_pd_proc_ls_prof_wR_expected     0.0175

_refine_special_details          
;
Displacement of the sodium ion was refined including anharmonic terms of the
 third order.
;

_reflns_threshold_expression     I>3\s(I)
_reflns_number_gt                71
_reflns_number_total             79

_pd_calc_method                  'Rietveld refinement'
_refine_ls_structure_factor_coef Inet
_refine_ls_matrix_type           fullcycle
_refine_ls_R_factor_gt           0.0324
_refine_ls_wR_factor_gt          0.0340
_refine_ls_R_factor_all          0.0414
_refine_ls_wR_factor_all         0.0347
_refine_ls_R_I_factor            0.0464
_refine_ls_goodness_of_fit_all   1.31
_refine_ls_number_parameters     28
_refine_ls_number_restraints     0
_refine_ls_number_constraints    0
_refine_ls_weighting_scheme      sigma
_refine_ls_weighting_details     w=1/[\s^2^(I)+(0.01*I)^2^]
_refine_ls_hydrogen_treatment    .
_refine_ls_shift/su_max          0.0055
_refine_ls_shift/su_mean         0.0013
_refine_diff_density_max         0.13
_refine_diff_density_min         -0.17
_refine_ls_extinction_method     none

_pd_proc_2theta_range_min        7.55
_pd_proc_2theta_range_max        157.95
_pd_proc_2theta_range_inc        0.05
_pd_proc_wavelength              1.594

loop_
_pd_proc_info_excluded_regions
'from 0.05 to 7.50\%: steep noisy onset'
'from 158.00 to 160.11\%: cut-off reflection'

loop_
_atom_type_symbol
_atom_type_scat_length_neutron
_atom_type_scat_source
Na 3.630 International_Tables_Vol_C
S 2.847 International_Tables_Vol_C
Ti -3.438 International_Tables_Vol_C

_computing_data_collection       'NOMAD 3.0.16 (Institut Laue-Langevin, 2016)'
_computing_cell_refinement       "JANA2006 (Pet\<r\'i\<cek et al., 2014)"
_computing_data_reduction        'Lamp 8.5 (Richard et al., 1996)'
_computing_structure_solution    .
_computing_structure_refinement  "JANA2006 (Pet\<r\'i\<cek et al., 2014)"
_computing_molecular_graphics    'Diamond 4.5 (Brandenbrug, 2019)'
_computing_publication_material  "JANA2006 (Pet\<r\'i\<cek et al., 2014)"

#=======================================================================

# ATOMIC COORDINATES AND DISPLACEMENT PARAMETERS

loop_
_atom_site_label
_atom_site_type_symbol
_atom_site_fract_x
_atom_site_fract_y
_atom_site_fract_z
_atom_site_adp_type
_atom_site_U_iso_or_equiv
_atom_site_site_symmetry_multiplicity
_atom_site_occupancy
_atom_site_calc_flag
_atom_site_refinement_flags
_atom_site_disorder_assembly
_atom_site_disorder_group
Ti1 Ti 0 0 0 Uani 0.0351(12) 3 1 d . . .
Na1 Na 0 0 0.166667 Uani 0.153(5) 6 0.25 d . . .
S1 S 0 0 0.39894(10) Uani 0.0308(9) 6 1 d . . .

loop_
_atom_site_aniso_label
_atom_site_aniso_type_symbol
_atom_site_aniso_U_11
_atom_site_aniso_U_22
_atom_site_aniso_U_33
_atom_site_aniso_U_12
_atom_site_aniso_U_13
_atom_site_aniso_U_23
Ti1 Ti 0.0261(11) 0.0261(11) 0.053(3) 0.0130(5) 0 0
Na1 Na 0.199(7) 0.199(7) 0.060(6) 0.100(4) 0 0
S1 S 0.0303(9) 0.0303(9) 0.0318(18) 0.0152(5) 0 0

loop_
_jana_atom_site_ADP_C_label
_jana_atom_site_ADP_C_type_symbol
_jana_atom_site_ADP_C_111
_jana_atom_site_ADP_C_112
_jana_atom_site_ADP_C_113
_jana_atom_site_ADP_C_122
_jana_atom_site_ADP_C_123
_jana_atom_site_ADP_C_133
_jana_atom_site_ADP_C_222
_jana_atom_site_ADP_C_223
_jana_atom_site_ADP_C_233
_jana_atom_site_ADP_C_333
Na1 Na 1.4(3) 0.69(13) 0 -0.69(13) 0 0 -1.4(3) 0 0 0.0008(5)

#=======================================================================

# MOLECULAR GEOMETRY


loop_
_geom_bond_atom_site_label_1
_geom_bond_atom_site_label_2
_geom_bond_site_symmetry_1
_geom_bond_site_symmetry_2
_geom_bond_distance
_geom_bond_publ_flag
Ti1 S1 . 25_444 2.4531(12) ?
Ti1 S1 . 25_544 2.4531(12) ?
Ti1 S1 . 25_554 2.4531(12) ?
Ti1 S1 . 16_445 2.4531(12) ?
Ti1 S1 . 16_455 2.4531(12) ?
Ti1 S1 . 16_555 2.4531(12) ?
Na1 S1 . 25_444 2.9521(16) ?
Na1 S1 . 25_544 2.9521(16) ?
Na1 S1 . 25_554 2.9521(16) ?
Na1 S1 . 28_445 2.9521(16) ?
Na1 S1 . 28_545 2.9521(16) ?
Na1 S1 . 28_555 2.9521(16) ?

loop_
_geom_angle_atom_site_label_1
_geom_angle_atom_site_label_2
_geom_angle_atom_site_label_3
_geom_angle_site_symmetry_1
_geom_angle_site_symmetry_2
_geom_angle_site_symmetry_3
_geom_angle
_geom_angle_publ_flag
S1 Ti1 S1 25_444 . 25_544 90.59(4) ?
S1 Ti1 S1 25_444 . 25_554 90.59(4) ?
S1 Ti1 S1 25_444 . 16_445 89.41(4) ?
S1 Ti1 S1 25_444 . 16_455 89.41(4) ?
S1 Ti1 S1 25_444 . 16_555 180 ?
S1 Ti1 S1 25_544 . 25_554 90.59(4) ?
S1 Ti1 S1 25_544 . 16_445 89.41(4) ?
S1 Ti1 S1 25_544 . 16_455 180 ?
S1 Ti1 S1 25_544 . 16_555 89.41(4) ?
S1 Ti1 S1 25_554 . 16_445 180 ?
S1 Ti1 S1 25_554 . 16_455 89.41(4) ?
S1 Ti1 S1 25_554 . 16_555 89.41(4) ?
S1 Ti1 S1 16_445 . 16_455 90.59(4) ?
S1 Ti1 S1 16_445 . 16_555 90.59(4) ?
S1 Ti1 S1 16_455 . 16_555 90.59(4) ?
S1 Na1 S1 25_444 . 25_544 72.40(3) ?
S1 Na1 S1 25_444 . 25_554 72.40(3) ?
S1 Na1 S1 25_444 . 28_445 94.00(4) ?
S1 Na1 S1 25_444 . 28_545 140.125(16) ?
S1 Na1 S1 25_444 . 28_555 140.125(16) ?
S1 Na1 S1 25_544 . 25_554 72.40(3) ?
S1 Na1 S1 25_544 . 28_445 140.125(16) ?
S1 Na1 S1 25_544 . 28_545 94.00(4) ?
S1 Na1 S1 25_544 . 28_555 140.125(16) ?
S1 Na1 S1 25_554 . 28_445 140.125(16) ?
S1 Na1 S1 25_554 . 28_545 140.125(16) ?
S1 Na1 S1 25_554 . 28_555 94.00(4) ?
S1 Na1 S1 28_445 . 28_545 72.40(3) ?
S1 Na1 S1 28_445 . 28_555 72.40(3) ?
S1 Na1 S1 28_545 . 28_555 72.40(3) ?

#=======================================================================

# POWDER PROFILE

loop_
_pd_proc_point_id
_pd_proc_2theta_corrected
_pd_proc_d_spacing
_pd_proc_intensity_net
_pd_calc_intensity_net
_pd_proc_ls_weight
1 7.4300 12.300606 517.99 513.43 7.43
2 7.4800 12.218497 509.58 511.63 7.37
3 7.5300 12.137481 503.05 509.83 7.30
4 7.5800 12.057534 512.56 508.03 7.38
5 7.6300 11.978636 513.34 506.23 7.36
6 7.6800 11.900765 512.94 504.43 7.37
7 7.7300 11.823903 511.04 502.63 7.35
8 7.7800 11.748030 499.73 500.82 7.24
9 7.8300 11.673126 505.29 499.02 7.29
10 7.8800 11.599174 501.25 497.22 7.29
11 7.9300 11.526155 506.56 495.42 7.26
12 7.9800 11.454051 514.09 493.61 7.31
13 8.0300 11.382848 491.17 491.81 7.14
14 8.0800 11.312525 487.96 490.01 7.13
15 8.1300 11.243067 497.70 488.20 7.18
16 8.1800 11.174459 488.86 486.40 7.11
17 8.2300 11.106688 489.00 484.60 7.15
18 8.2800 11.039733 473.05 482.80 7.00
19 8.3300 10.973584 468.57 480.99 6.97
20 8.3800 10.908225 472.65 479.35 6.99
21 8.4300 10.843641 479.23 477.96 7.01
22 8.4800 10.779822 481.93 476.57 7.05
23 8.5300 10.716749 478.13 475.18 6.99
24 8.5800 10.654412 473.73 473.79 7.02
25 8.6300 10.592800 464.60 472.40 6.92
26 8.6800 10.531897 469.52 471.01 6.95
27 8.7300 10.471693 471.58 469.62 6.98
28 8.7800 10.412175 461.93 468.23 6.87
29 8.8300 10.353332 461.19 466.84 6.89
30 8.8800 10.295151 456.55 465.45 6.86
31 8.9300 10.237623 461.05 464.06 6.87
32 8.9800 10.180737 462.12 462.67 6.91
33 9.0300 10.124481 458.62 461.28 6.84
34 9.0800 10.068845 457.03 459.89 6.84
35 9.1300 10.013819 456.29 458.50 6.82
36 9.1800 9.959393 447.81 457.11 6.75
37 9.2300 9.905559 453.42 455.72 6.80
38 9.2800 9.852304 446.01 454.33 6.76
39 9.3300 9.799621 453.29 452.97 6.79
40 9.3800 9.747499 448.14 451.71 6.77
41 9.4300 9.695931 449.41 450.45 6.80
42 9.4800 9.644909 443.92 449.19 6.75
43 9.5300 9.594421 444.33 447.93 6.72
44 9.5800 9.544462 449.32 446.68 6.76
45 9.6300 9.495022 437.54 445.42 6.71
46 9.6800 9.446093 440.83 444.17 6.71
47 9.7300 9.397669 438.25 442.91 6.68
48 9.7800 9.349738 440.79 441.65 6.68
49 9.8300 9.302298 448.76 440.40 6.74
50 9.8800 9.255336 437.47 439.15 6.67
51 9.9300 9.208849 440.10 437.90 6.69
52 9.9800 9.162828 439.95 436.65 6.69
53 10.0300 9.117268 437.09 435.40 6.67
54 10.0800 9.072159 444.79 434.15 6.71
55 10.1300 9.027495 433.89 432.91 6.64
56 10.1800 8.983272 432.45 431.76 6.62
57 10.2300 8.939482 433.40 430.75 6.64
58 10.2800 8.896118 425.37 429.74 6.60
59 10.3300 8.853174 420.75 428.73 6.53
60 10.3800 8.810644 418.37 427.73 6.51
61 10.4300 8.768523 425.53 426.73 6.57
62 10.4800 8.726805 427.77 425.73 6.58
63 10.5300 8.685483 422.17 424.74 6.57
64 10.5800 8.644551 413.90 423.75 6.48
65 10.6300 8.604006 426.12 422.76 6.58
66 10.6800 8.563841 425.65 421.78 6.58
67 10.7300 8.524052 415.85 420.81 6.54
68 10.7800 8.484631 423.72 419.84 6.59
69 10.8300 8.445575 416.95 418.88 6.50
70 10.8800 8.406878 422.80 417.92 6.54
71 10.9300 8.368536 422.43 416.98 6.53
72 10.9800 8.330544 420.44 416.04 6.51
73 11.0300 8.292897 409.47 415.12 6.45
74 11.0800 8.255590 418.14 414.21 6.52
75 11.1300 8.218618 417.80 413.31 6.49
76 11.1800 8.181978 405.42 412.44 6.40
77 11.2300 8.145666 394.23 411.64 6.38
78 11.2800 8.109675 407.32 411.08 6.45
79 11.3300 8.074002 405.41 410.55 6.40
80 11.3800 8.038644 410.74 410.08 6.44
81 11.4300 8.003595 421.53 409.67 6.53
82 11.4800 7.968852 414.75 409.36 6.47
83 11.5300 7.934412 416.86 409.21 6.51
84 11.5800 7.900268 408.55 409.29 6.44
85 11.6300 7.866419 412.27 409.72 6.47
86 11.6800 7.832860 421.94 410.65 6.54
87 11.7300 7.799588 431.13 412.28 6.61
88 11.7800 7.766599 431.13 414.83 6.62
89 11.8300 7.733889 427.96 418.56 6.60
90 11.8800 7.701454 417.58 423.71 6.50
91 11.9300 7.669292 433.11 430.47 6.61
92 11.9800 7.637400 433.88 438.95 6.62
93 12.0300 7.605773 436.73 449.09 6.65
94 12.0800 7.574408 440.92 460.66 6.67
95 12.1300 7.543302 438.64 473.36 6.65
96 12.1800 7.512452 459.28 486.86 6.82
97 12.2300 7.481855 472.32 500.71 6.93
98 12.2800 7.451508 484.05 514.28 6.99
99 12.3300 7.421406 479.41 527.00 6.99
100 12.3800 7.391549 483.84 538.80 7.04
101 12.4300 7.361932 497.90 550.14 7.11
102 12.4800 7.332553 522.48 561.47 7.24
103 12.5300 7.303410 544.21 572.70 7.39
104 12.5800 7.274498 558.70 583.05 7.48
105 12.6300 7.245815 560.20 591.16 7.49
106 12.6800 7.217360 569.81 595.29 7.55
107 12.7300 7.189128 571.44 593.80 7.56
108 12.7800 7.161117 588.68 585.59 7.69
109 12.8300 7.133326 580.48 570.34 7.64
110 12.8800 7.105750 557.72 548.97 7.50
111 12.9300 7.078388 554.63 523.62 7.48
112 12.9800 7.051238 529.15 497.01 7.29
113 13.0300 7.024296 507.50 471.56 7.14
114 13.0800 6.997561 489.90 448.97 7.02
115 13.1300 6.971029 477.08 430.13 6.95
116 13.1800 6.944700 454.21 415.26 6.86
117 13.2300 6.918571 437.48 404.05 6.65
118 13.2800 6.892637 434.61 395.90 6.69
119 13.3300 6.866900 421.05 390.13 6.53
120 13.3800 6.841354 411.27 386.04 6.47
121 13.4300 6.816000 409.73 383.10 6.47
122 13.4800 6.790834 410.11 380.88 6.47
123 13.5300 6.765855 400.17 379.11 6.42
124 13.5800 6.741060 389.12 377.62 6.28
125 13.6300 6.716447 382.01 376.29 6.25
126 13.6800 6.692015 383.58 375.06 6.26
127 13.7300 6.667761 374.33 373.91 6.18
128 13.7800 6.643684 373.64 372.81 6.15
129 13.8300 6.619781 383.19 371.76 6.21
130 13.8800 6.596050 378.95 370.73 6.18
131 13.9300 6.572491 371.41 369.74 6.11
132 13.9800 6.549100 367.77 368.77 6.09
133 14.0300 6.525877 369.51 367.82 6.14
134 14.0800 6.502819 370.56 366.89 6.13
135 14.1300 6.479924 365.24 365.97 6.08
136 14.1800 6.457191 366.85 365.07 6.09
137 14.2300 6.434619 363.61 364.18 6.05
138 14.2800 6.412205 360.80 363.30 6.03
139 14.3300 6.389947 359.21 362.42 6.05
140 14.3800 6.367846 362.26 361.56 6.05
141 14.4300 6.345897 360.70 360.70 6.03
142 14.4800 6.324100 356.69 359.85 5.99
143 14.5300 6.302454 356.93 359.01 6.00
144 14.5800 6.280957 352.63 358.45 6.01
145 14.6300 6.259607 355.67 357.96 6.04
146 14.6800 6.238403 357.21 357.48 6.02
147 14.7300 6.217344 353.90 357.00 5.97
148 14.7800 6.196427 357.45 356.53 6.02
149 14.8300 6.175652 353.25 356.06 5.99
150 14.8800 6.155016 353.18 355.59 5.99
151 14.9300 6.134520 355.06 355.13 6.07
152 14.9800 6.114160 350.65 354.67 6.01
153 15.0300 6.093936 356.05 354.21 5.99
154 15.0800 6.073847 367.26 353.75 6.08
155 15.1300 6.053891 365.11 353.29 6.06
156 15.1800 6.034067 353.54 352.84 5.97
157 15.2300 6.014374 359.37 352.38 6.02
158 15.2800 5.994809 364.55 351.93 6.06
159 15.3300 5.975373 352.89 351.48 5.98
160 15.3800 5.956063 348.61 351.03 5.99
161 15.4300 5.936879 350.56 350.59 5.98
162 15.4800 5.917819 353.00 350.14 6.03
163 15.5300 5.898882 347.30 349.70 5.93
164 15.5800 5.880068 346.08 349.25 5.95
165 15.6300 5.861374 350.68 348.81 5.99
166 15.6800 5.842800 343.05 348.36 5.89
167 15.7300 5.824344 342.51 347.92 5.88
168 15.7800 5.806005 338.53 347.48 5.95
169 15.8300 5.787783 345.91 347.04 5.93
170 15.8800 5.769676 348.00 346.60 5.93
171 15.9300 5.751682 348.24 346.16 5.91
172 15.9800 5.733802 337.56 345.73 5.83
173 16.0300 5.716033 349.01 345.29 5.94
174 16.0800 5.698376 346.70 344.85 5.92
175 16.1300 5.680829 342.61 344.41 5.87
176 16.1800 5.663390 337.30 343.98 5.87
177 16.2300 5.646059 333.31 343.54 5.83
178 16.2800 5.628834 340.70 343.15 5.90
179 16.3300 5.611717 346.81 342.71 5.91
180 16.3800 5.594703 339.95 342.28 5.88
181 16.4300 5.577793 336.29 341.85 5.84
182 16.4800 5.560987 328.35 341.41 5.76
183 16.5300 5.544282 327.58 340.98 5.80
184 16.5800 5.527678 329.89 340.55 5.80
185 16.6300 5.511175 338.44 340.11 5.86
186 16.6800 5.494771 339.92 339.68 5.91
187 16.7300 5.478466 342.47 339.25 5.87
188 16.7800 5.462257 342.81 338.82 5.87
189 16.8300 5.446146 338.82 338.39 5.87
190 16.8800 5.430131 337.28 337.96 5.90
191 16.9300 5.414210 331.63 337.53 5.86
192 16.9800 5.398384 329.47 337.10 5.81
193 17.0300 5.382649 337.38 336.67 5.86
194 17.0800 5.367009 338.40 336.24 5.90
195 17.1300 5.351460 343.72 335.81 5.90
196 17.1800 5.336001 343.88 335.38 5.91
197 17.2300 5.320633 343.09 335.10 5.88
198 17.2800 5.305354 345.31 334.81 5.89
199 17.3300 5.290164 336.25 334.52 5.85
200 17.3800 5.275062 322.59 334.24 5.75
201 17.4300 5.260046 334.34 333.95 5.80
202 17.4800 5.245116 333.25 333.67 5.81
203 17.5300 5.230272 328.61 333.38 5.75
204 17.5800 5.215512 334.56 333.10 5.81
205 17.6300 5.200838 332.57 332.81 5.79
206 17.6800 5.186245 334.70 332.53 5.80
207 17.7300 5.171737 328.80 332.24 5.79
208 17.7800 5.157309 333.43 331.96 5.80
209 17.8300 5.142963 329.98 331.68 5.79
210 17.8800 5.128698 337.39 331.39 5.83
211 17.9300 5.114512 331.06 331.11 5.82
212 17.9800 5.100406 326.24 330.83 5.84
213 18.0300 5.086378 334.21 330.54 5.85
214 18.0800 5.072428 333.79 330.26 5.80
215 18.1300 5.058556 326.02 329.98 5.74
216 18.1800 5.044759 338.14 329.70 5.83
217 18.2300 5.031040 335.88 329.41 5.82
218 18.2800 5.017395 336.70 329.13 5.83
219 18.3300 5.003825 328.27 328.85 5.76
220 18.3800 4.990330 330.37 328.57 5.76
221 18.4300 4.976907 328.63 328.28 5.82
222 18.4800 4.963558 328.74 328.00 5.78
223 18.5300 4.950281 326.67 327.72 5.75
224 18.5800 4.937076 330.84 327.44 5.83
225 18.6300 4.923943 325.99 327.16 5.80
226 18.6800 4.910879 323.44 326.88 5.71
227 18.7300 4.897886 329.17 326.60 5.81
228 18.7800 4.884962 330.76 326.32 5.79
229 18.8300 4.872108 341.25 326.04 5.87
230 18.8800 4.859322 335.08 325.75 5.82
231 18.9300 4.846602 332.73 325.47 5.80
232 18.9800 4.833951 326.33 325.19 5.74
233 19.0300 4.821367 319.61 324.91 5.69
234 19.0800 4.808849 314.01 324.63 5.72
235 19.1300 4.796397 326.05 324.35 5.73
236 19.1800 4.784009 322.41 324.08 5.73
237 19.2300 4.771688 316.39 323.80 5.68
238 19.2800 4.759429 327.16 323.52 5.76
239 19.3300 4.747235 313.41 323.28 5.67
240 19.3800 4.735104 323.84 323.10 5.71
241 19.4300 4.723035 323.95 322.92 5.72
242 19.4800 4.711029 321.78 322.74 5.75
243 19.5300 4.699084 323.18 322.56 5.72
244 19.5800 4.687201 318.24 322.38 5.69
245 19.6300 4.675379 326.02 322.20 5.72
246 19.6800 4.663617 327.86 322.03 5.75
247 19.7300 4.651915 325.01 321.85 5.75
248 19.7800 4.640272 326.32 321.67 5.72
249 19.8300 4.628688 319.75 321.49 5.68
250 19.8800 4.617164 319.82 321.31 5.66
251 19.9300 4.605697 316.45 321.14 5.67
252 19.9800 4.594288 315.98 320.96 5.67
253 20.0300 4.582936 310.33 320.78 5.59
254 20.0800 4.571640 326.95 320.61 5.74
255 20.1300 4.560402 335.18 320.43 5.80
256 20.1800 4.549220 320.70 320.25 5.69
257 20.2300 4.538092 321.20 320.08 5.72
258 20.2800 4.527020 322.55 319.90 5.71
259 20.3300 4.516003 320.97 319.72 5.74
260 20.3800 4.505041 325.04 319.55 5.74
261 20.4300 4.494131 318.68 319.37 5.70
262 20.4800 4.483276 316.59 319.20 5.71
263 20.5300 4.472474 311.65 319.02 5.66
264 20.5800 4.461724 318.86 318.84 5.72
265 20.6300 4.451027 310.94 318.67 5.69
266 20.6800 4.440382 316.56 318.49 5.65
267 20.7300 4.429789 323.32 318.32 5.72
268 20.7800 4.419247 324.64 318.14 5.75
269 20.8300 4.408755 324.05 317.97 5.74
270 20.8800 4.398315 314.32 317.80 5.70
271 20.9300 4.387924 309.22 317.62 5.58
272 20.9800 4.377584 315.18 317.45 5.65
273 21.0300 4.367292 320.58 317.27 5.68
274 21.0800 4.357050 315.58 317.10 5.63
275 21.1300 4.346857 313.42 316.93 5.61
276 21.1800 4.336712 311.30 316.75 5.61
277 21.2300 4.326615 316.78 316.58 5.66
278 21.2800 4.316566 311.92 316.41 5.61
279 21.3300 4.306564 313.08 316.29 5.62
280 21.3800 4.296609 319.76 316.18 5.67
281 21.4300 4.286701 308.81 316.07 5.63
282 21.4800 4.276840 308.56 315.96 5.66
283 21.5300 4.267024 307.54 315.85 5.62
284 21.5800 4.257254 313.11 315.73 5.63
285 21.6300 4.247530 311.61 315.75 5.62
286 21.6800 4.237851 319.65 315.64 5.69
287 21.7300 4.228216 317.71 315.53 5.68
288 21.7800 4.218626 314.57 315.42 5.67
289 21.8300 4.209081 315.58 315.31 5.65
290 21.8800 4.199579 316.61 315.20 5.72
291 21.9300 4.190121 304.30 315.10 5.59
292 21.9800 4.180706 310.90 314.99 5.60
293 22.0300 4.171334 318.87 314.88 5.71
294 22.0800 4.162004 318.60 314.77 5.68
295 22.1300 4.152718 313.08 314.67 5.67
296 22.1800 4.143473 298.84 314.56 5.60
297 22.2300 4.134271 308.26 314.46 5.59
298 22.2800 4.125109 307.49 314.35 5.58
299 22.3300 4.115990 305.69 314.25 5.59
300 22.3800 4.106911 315.42 314.14 5.63
301 22.4300 4.097873 315.67 314.04 5.63
302 22.4800 4.088875 321.13 313.93 5.70
303 22.5300 4.079917 314.27 313.83 5.62
304 22.5800 4.071000 304.66 313.70 5.55
305 22.6300 4.062122 308.48 313.60 5.60
306 22.6800 4.053284 308.11 313.50 5.64
307 22.7300 4.044485 314.10 313.40 5.65
308 22.7800 4.035724 311.85 313.30 5.61
309 22.8300 4.027002 317.32 313.20 5.64
310 22.8800 4.018319 310.32 313.10 5.58
311 22.9300 4.009674 314.26 313.01 5.62
312 22.9800 4.001066 323.15 312.91 5.71
313 23.0300 3.992496 314.14 312.82 5.62
314 23.0800 3.983964 312.31 312.73 5.62
315 23.1300 3.975469 304.61 312.63 5.57
316 23.1800 3.967010 312.39 312.54 5.61
317 23.2300 3.958589 303.87 312.45 5.57
318 23.2800 3.950204 310.54 312.37 5.63
319 23.3300 3.941855 313.82 312.28 5.64
320 23.3800 3.933542 308.22 312.20 5.61
321 23.4300 3.925264 312.43 312.12 5.63
322 23.4800 3.917022 312.05 312.04 5.61
323 23.5300 3.908816 315.82 311.96 5.64
324 23.5800 3.900645 308.16 311.88 5.57
325 23.6300 3.892508 306.83 311.81 5.55
326 23.6800 3.884406 303.46 311.73 5.56
327 23.7300 3.876338 302.68 311.67 5.57
328 23.7800 3.868305 306.36 311.60 5.58
329 23.8300 3.860306 316.20 311.54 5.66
330 23.8800 3.852340 315.60 311.48 5.66
331 23.9300 3.844407 307.33 311.43 5.57
332 23.9800 3.836509 304.32 311.39 5.53
333 24.0300 3.828643 313.93 311.39 5.64
334 24.0800 3.820810 314.57 311.38 5.66
335 24.1300 3.813010 310.17 311.39 5.58
336 24.1800 3.805242 313.06 311.40 5.64
337 24.2300 3.797507 308.69 311.43 5.58
338 24.2800 3.789804 318.41 311.46 5.65
339 24.3300 3.782132 317.70 311.51 5.69
340 24.3800 3.774493 306.78 311.56 5.65
341 24.4300 3.766885 304.56 311.64 5.53
342 24.4800 3.759308 313.41 311.73 5.64
343 24.5300 3.751762 313.42 311.84 5.63
344 24.5800 3.744248 314.48 311.97 5.66
345 24.6300 3.736764 310.18 312.14 5.64
346 24.6800 3.729310 306.24 312.34 5.60
347 24.7300 3.721887 318.12 312.58 5.65
348 24.7800 3.714494 324.46 312.89 5.71
349 24.8300 3.707132 324.17 313.29 5.71
350 24.8800 3.699799 321.71 313.81 5.69
351 24.9300 3.692496 321.96 314.55 5.69
352 24.9800 3.685222 314.45 315.63 5.63
353 25.0300 3.677977 323.63 317.23 5.73
354 25.0800 3.670762 336.56 319.61 5.89
355 25.1300 3.663575 329.99 323.14 5.76
356 25.1800 3.656418 338.90 328.21 5.86
357 25.2300 3.649289 341.14 335.29 5.86
358 25.2800 3.642188 342.69 344.86 5.86
359 25.3300 3.635116 360.09 357.36 6.04
360 25.3800 3.628072 372.36 373.11 6.16
361 25.4300 3.621055 376.14 392.20 6.15
362 25.4800 3.614067 404.54 414.29 6.37
363 25.5300 3.607105 428.65 438.65 6.56
364 25.5800 3.600172 453.94 464.30 6.76
365 25.6300 3.593266 485.61 489.69 7.01
366 25.6800 3.586387 526.88 512.22 7.27
367 25.7300 3.579535 541.88 528.04 7.37
368 25.7800 3.572709 534.71 533.08 7.34
369 25.8300 3.565911 532.19 525.12 7.31
370 25.8800 3.559139 517.79 505.30 7.21
371 25.9300 3.552393 499.64 477.36 7.09
372 25.9800 3.545673 474.85 445.87 6.94
373 26.0300 3.538980 441.08 414.92 6.74
374 26.0800 3.532312 411.55 387.37 6.43
375 26.1300 3.525671 392.60 364.76 6.36
376 26.1800 3.519054 368.34 347.60 6.16
377 26.2300 3.512463 354.56 335.16 6.01
378 26.2800 3.505898 337.01 326.67 5.86
379 26.3300 3.499357 330.84 321.11 5.81
380 26.3800 3.492842 332.15 317.54 5.78
381 26.4300 3.486351 319.74 315.25 5.70
382 26.4800 3.479886 320.53 313.73 5.72
383 26.5300 3.473445 308.18 312.67 5.63
384 26.5800 3.467028 310.32 311.88 5.60
385 26.6300 3.460636 313.39 311.25 5.61
386 26.6800 3.454268 308.23 310.73 5.66
387 26.7300 3.447923 311.39 310.29 5.64
388 26.7800 3.441603 307.75 309.90 5.57
389 26.8300 3.435307 310.98 309.55 5.59
390 26.8800 3.429034 306.34 309.25 5.61
391 26.9300 3.422785 308.90 308.97 5.64
392 26.9800 3.416559 310.50 308.72 5.64
393 27.0300 3.410356 311.48 308.50 5.64
394 27.0800 3.404177 306.01 308.29 5.58
395 27.1300 3.398020 308.54 308.10 5.59
396 27.1800 3.391886 309.83 307.93 5.58
397 27.2300 3.385776 306.25 307.77 5.54
398 27.2800 3.379688 308.16 307.62 5.57
399 27.3300 3.373622 315.40 307.48 5.71
400 27.3800 3.367579 308.98 307.36 5.61
401 27.4300 3.361557 300.80 307.23 5.51
402 27.4800 3.355558 306.46 307.10 5.57
403 27.5300 3.349581 315.15 306.98 5.66
404 27.5800 3.343626 301.03 306.86 5.58
405 27.6300 3.337693 306.29 306.76 5.59
406 27.6800 3.331781 307.12 306.65 5.62
407 27.7300 3.325891 297.40 306.56 5.48
408 27.7800 3.320022 298.12 306.47 5.48
409 27.8300 3.314175 312.58 306.38 5.61
410 27.8800 3.308349 312.98 306.30 5.71
411 27.9300 3.302544 312.14 306.23 5.71
412 27.9800 3.296760 295.70 306.15 5.49
413 28.0300 3.290996 299.08 306.09 5.54
414 28.0800 3.285254 311.97 306.03 5.69
415 28.1300 3.279532 303.99 305.97 5.59
416 28.1800 3.273830 315.64 305.92 5.66
417 28.2300 3.268149 308.20 305.87 5.59
418 28.2800 3.262488 304.44 305.83 5.63
419 28.3300 3.256848 300.13 305.80 5.52
420 28.3800 3.251228 303.53 305.77 5.57
421 28.4300 3.245627 315.04 305.74 5.63
422 28.4800 3.240047 310.11 305.72 5.58
423 28.5300 3.234486 307.69 305.71 5.56
424 28.5800 3.228945 301.92 305.71 5.54
425 28.6300 3.223423 307.68 305.71 5.57
426 28.6800 3.217921 296.58 305.72 5.46
427 28.7300 3.212438 300.73 305.76 5.53
428 28.7800 3.206975 313.14 305.79 5.61
429 28.8300 3.201530 304.57 305.83 5.56
430 28.8800 3.196105 294.20 305.88 5.46
431 28.9300 3.190699 293.19 305.95 5.55
432 28.9800 3.185311 305.35 306.02 5.56
433 29.0300 3.179943 301.00 306.12 5.53
434 29.0800 3.174592 297.54 306.23 5.49
435 29.1300 3.169261 294.77 306.35 5.46
436 29.1800 3.163948 297.39 306.50 5.48
437 29.2300 3.158653 301.90 306.72 5.57
438 29.2800 3.153377 302.83 306.97 5.57
439 29.3300 3.148119 306.40 307.25 5.58
440 29.3800 3.142879 306.08 307.57 5.55
441 29.4300 3.137657 304.29 307.92 5.57
442 29.4800 3.132453 296.25 308.32 5.51
443 29.5300 3.127267 306.76 308.76 5.65
444 29.5800 3.122099 304.46 309.27 5.55
445 29.6300 3.116948 305.20 309.84 5.54
446 29.6800 3.111815 301.77 310.50 5.50
447 29.7300 3.106699 303.05 311.25 5.52
448 29.7800 3.101600 305.55 312.11 5.55
449 29.8300 3.096519 305.74 313.12 5.56
450 29.8800 3.091455 309.42 314.31 5.58
451 29.9300 3.086408 313.59 315.76 5.62
452 29.9800 3.081379 315.30 317.58 5.63
453 30.0300 3.076366 311.76 319.97 5.60
454 30.0800 3.071370 327.18 323.30 5.73
455 30.1300 3.066391 343.98 328.13 5.89
456 30.1800 3.061428 353.85 335.33 5.96
457 30.2300 3.056482 364.40 346.14 6.05
458 30.2800 3.051553 375.56 362.24 6.18
459 30.3300 3.046640 399.95 385.70 6.35
460 30.3800 3.041744 426.57 418.73 6.55
461 30.4300 3.036864 462.55 463.59 6.82
462 30.4800 3.032000 517.85 521.94 7.21
463 30.5300 3.027152 586.87 593.97 7.68
464 30.5800 3.022320 641.20 677.51 8.02
465 30.6300 3.017504 740.84 767.68 8.62
466 30.6800 3.012704 852.03 857.55 9.25
467 30.7300 3.007920 936.06 938.21 9.69
468 30.7800 3.003152 1000.57 997.91 10.02
469 30.8300 2.998399 1027.78 1023.18 10.16
470 30.8800 2.993662 1009.45 1004.92 10.07
471 30.9300 2.988940 970.49 945.01 9.87
472 30.9800 2.984234 874.94 855.73 9.37
473 31.0300 2.979543 772.98 753.35 8.81
474 31.0800 2.974868 675.89 652.35 8.24
475 31.1300 2.970208 579.09 562.87 7.62
476 31.1800 2.965563 500.00 490.38 7.10
477 31.2300 2.960932 446.74 436.33 6.72
478 31.2800 2.956317 411.73 399.36 6.46
479 31.3300 2.951717 384.36 376.59 6.22
480 31.3800 2.947132 366.86 364.72 6.09
481 31.4300 2.942561 363.37 360.76 6.06
482 31.4800 2.938006 351.91 362.22 5.95
483 31.5300 2.933464 358.23 367.11 5.99
484 31.5800 2.928938 369.68 373.72 6.09
485 31.6300 2.924426 376.32 380.60 6.15
486 31.6800 2.919928 378.01 386.28 6.16
487 31.7300 2.915445 386.26 389.19 6.23
488 31.7800 2.910975 381.81 387.98 6.19
489 31.8300 2.906521 377.51 382.25 6.15
490 31.8800 2.902080 366.58 372.88 6.08
491 31.9300 2.897654 355.72 361.52 5.98
492 31.9800 2.893241 352.65 349.83 5.97
493 32.0300 2.888843 341.28 339.06 5.86
494 32.0800 2.884458 330.34 329.95 5.82
495 32.1300 2.880087 328.26 322.80 5.76
496 32.1800 2.875731 319.40 317.52 5.67
497 32.2300 2.871387 316.38 313.81 5.64
498 32.2800 2.867058 310.77 311.29 5.60
499 32.3300 2.862742 315.35 309.60 5.66
500 32.3800 2.858439 304.73 308.46 5.59
501 32.4300 2.854150 304.71 307.65 5.56
502 32.4800 2.849874 300.16 307.05 5.51
503 32.5300 2.845612 295.31 306.58 5.47
504 32.5800 2.841363 304.20 306.20 5.66
505 32.6300 2.837127 301.30 305.87 5.54
506 32.6800 2.832904 294.36 305.60 5.45
507 32.7300 2.828695 295.51 305.36 5.47
508 32.7800 2.824498 295.33 305.15 5.46
509 32.8300 2.820314 299.36 304.97 5.52
510 32.8800 2.816144 295.92 304.82 5.51
511 32.9300 2.811986 297.53 304.69 5.52
512 32.9800 2.807841 294.97 304.59 5.46
513 33.0300 2.803709 304.54 304.51 5.55
514 33.0800 2.799589 301.48 304.44 5.52
515 33.1300 2.795482 297.98 304.40 5.53
516 33.1800 2.791388 295.95 304.38 5.48
517 33.2300 2.787305 293.49 304.37 5.46
518 33.2800 2.783236 295.25 304.38 5.50
519 33.3300 2.779179 302.50 304.41 5.58
520 33.3800 2.775134 302.70 304.46 5.54
521 33.4300 2.771101 297.88 304.53 5.49
522 33.4800 2.767081 303.24 304.63 5.57
523 33.5300 2.763073 304.95 304.74 5.56
524 33.5800 2.759077 298.14 304.89 5.53
525 33.6300 2.755093 294.12 305.06 5.47
526 33.6800 2.751121 294.97 305.26 5.50
527 33.7300 2.747161 290.45 305.50 5.46
528 33.7800 2.743213 295.34 305.78 5.48
529 33.8300 2.739277 292.98 306.10 5.45
530 33.8800 2.735353 298.23 306.47 5.52
531 33.9300 2.731440 310.86 306.89 5.60
532 33.9800 2.727539 309.85 307.38 5.58
533 34.0300 2.723650 300.96 307.95 5.54
534 34.0800 2.719772 300.73 308.60 5.55
535 34.1300 2.715906 306.41 309.36 5.56
536 34.1800 2.712051 303.87 310.23 5.53
537 34.2300 2.708208 302.92 311.26 5.54
538 34.2800 2.704376 305.49 312.47 5.56
539 34.3300 2.700555 310.48 313.93 5.62
540 34.3800 2.696746 308.45 315.72 5.61
541 34.4300 2.692948 318.19 318.02 5.70
542 34.4800 2.689162 316.60 321.13 5.68
543 34.5300 2.685386 336.06 325.56 5.83
544 34.5800 2.681621 347.92 332.14 5.91
545 34.6300 2.677868 359.14 342.20 6.01
546 34.6800 2.674126 373.96 357.63 6.15
547 34.7300 2.670394 407.11 380.93 6.40
548 34.7800 2.666673 428.33 415.15 6.56
549 34.8300 2.662963 468.99 463.42 6.86
550 34.8800 2.659265 528.22 528.37 7.28
551 34.9300 2.655576 617.27 610.86 7.88
552 34.9800 2.651899 700.97 708.66 8.40
553 35.0300 2.648232 800.71 815.45 8.96
554 35.0800 2.644576 907.01 921.22 9.54
555 35.1300 2.640931 1004.76 1013.41 10.04
556 35.1800 2.637295 1088.99 1077.28 10.45
557 35.2300 2.633671 1099.47 1097.48 10.51
558 35.2800 2.630057 1047.52 1065.65 10.25
559 35.3300 2.626453 987.37 987.38 9.95
560 35.3800 2.622860 875.37 879.60 9.37
561 35.4300 2.619277 759.88 761.82 8.73
562 35.4800 2.615704 632.60 649.76 7.97
563 35.5300 2.612142 547.45 553.38 7.44
564 35.5800 2.608589 463.81 477.14 6.84
565 35.6300 2.605047 403.73 421.05 6.38
566 35.6800 2.601515 378.50 382.32 6.19
567 35.7300 2.597993 348.61 356.92 5.93
568 35.7800 2.594481 334.99 340.84 5.83
569 35.8300 2.590979 326.11 330.78 5.72
570 35.8800 2.587487 318.02 324.36 5.65
571 35.9300 2.584005 317.78 320.07 5.65
572 35.9800 2.580532 311.20 317.00 5.63
573 36.0300 2.577070 299.15 314.66 5.49
574 36.0800 2.573617 300.10 312.78 5.49
575 36.1300 2.570174 302.95 311.22 5.52
576 36.1800 2.566741 301.35 309.90 5.60
577 36.2300 2.563317 300.25 308.77 5.56
578 36.2800 2.559903 304.81 307.79 5.57
579 36.3300 2.556498 296.53 306.95 5.56
580 36.3800 2.553103 297.29 306.21 5.50
581 36.4300 2.549718 294.29 305.57 5.52
582 36.4800 2.546342 305.61 305.02 5.59
583 36.5300 2.542975 307.49 304.54 5.60
584 36.5800 2.539618 300.01 304.13 5.55
585 36.6300 2.536270 300.02 303.78 5.54
586 36.6800 2.532931 298.51 303.49 5.48
587 36.7300 2.529602 299.32 303.25 5.50
588 36.7800 2.526282 304.67 303.08 5.53
589 36.8300 2.522970 308.06 302.98 5.66
590 36.8800 2.519669 309.71 302.96 5.59
591 36.9300 2.516376 305.73 303.06 5.57
592 36.9800 2.513093 313.79 303.35 5.69
593 37.0300 2.509818 315.48 303.90 5.67
594 37.0800 2.506552 312.44 304.90 5.60
595 37.1300 2.503296 310.65 306.56 5.62
596 37.1800 2.500048 312.05 309.19 5.60
597 37.2300 2.496809 319.01 313.11 5.68
598 37.2800 2.493579 329.51 318.67 5.75
599 37.3300 2.490358 333.20 326.09 5.82
600 37.3800 2.487145 332.57 335.32 5.80
601 37.4300 2.483942 335.31 345.91 5.84
602 37.4800 2.480747 355.74 356.95 6.00
603 37.5300 2.477561 369.34 367.15 6.13
604 37.5800 2.474383 372.69 374.99 6.12
605 37.6300 2.471214 368.42 378.83 6.10
606 37.6800 2.468054 373.06 377.44 6.12
607 37.7300 2.464902 365.47 370.90 6.06
608 37.7800 2.461759 356.94 360.70 5.99
609 37.8300 2.458624 343.97 348.89 5.87
610 37.8800 2.455497 326.44 337.28 5.72
611 37.9300 2.452379 309.80 327.08 5.58
612 37.9800 2.449270 309.47 318.90 5.57
613 38.0300 2.446168 309.99 312.85 5.58
614 38.0800 2.443075 296.26 308.70 5.45
615 38.1300 2.439991 297.82 306.06 5.47
616 38.1800 2.436914 287.38 304.50 5.37
617 38.2300 2.433846 291.90 303.53 5.42
618 38.2800 2.430786 297.98 303.05 5.47
619 38.3300 2.427734 296.61 302.90 5.47
620 38.3800 2.424690 295.55 303.03 5.54
621 38.4300 2.421654 302.67 303.46 5.53
622 38.4800 2.418627 300.15 304.27 5.53
623 38.5300 2.415607 297.25 305.70 5.48
624 38.5800 2.412595 306.29 308.09 5.57
625 38.6300 2.409591 319.21 312.04 5.66
626 38.6800 2.406596 318.58 318.37 5.69
627 38.7300 2.403608 322.70 328.12 5.70
628 38.7800 2.400628 341.96 342.49 5.86
629 38.8300 2.397655 363.96 362.52 6.09
630 38.8800 2.394691 387.16 388.79 6.23
631 38.9300 2.391734 429.73 420.77 6.57
632 38.9800 2.388786 470.31 456.47 6.87
633 39.0300 2.385845 499.15 492.27 7.09
634 39.0800 2.382911 534.19 523.44 7.32
635 39.1300 2.379985 546.28 544.61 7.40
636 39.1800 2.377067 555.60 550.54 7.47
637 39.2300 2.374156 537.72 538.65 7.35
638 39.2800 2.371253 511.05 511.32 7.16
639 39.3300 2.368358 474.95 474.73 6.90
640 39.3800 2.365470 429.24 435.58 6.57
641 39.4300 2.362589 388.38 399.04 6.25
642 39.4800 2.359716 359.39 368.19 6.02
643 39.5300 2.356851 345.79 344.20 5.94
644 39.5800 2.353992 333.31 326.84 5.82
645 39.6300 2.351142 318.72 315.02 5.69
646 39.6800 2.348298 307.38 307.32 5.55
647 39.7300 2.345462 311.96 302.42 5.61
648 39.7800 2.342633 306.17 299.28 5.61
649 39.8300 2.339812 312.20 297.18 5.60
650 39.8800 2.336997 303.23 295.68 5.60
651 39.9300 2.334190 306.58 294.53 5.70
652 39.9800 2.331390 304.54 293.46 5.72
653 40.0300 2.328597 294.66 292.65 5.63
654 40.0800 2.325811 307.61 291.94 5.79
655 40.1300 2.323033 305.89 291.31 5.80
656 40.1800 2.320261 302.27 290.73 5.79
657 40.2300 2.317497 316.78 290.20 5.95
658 40.2800 2.314739 312.56 289.71 5.90
659 40.3300 2.311989 299.07 289.26 5.79
660 40.3800 2.309245 304.40 288.83 5.84
661 40.4300 2.306509 308.02 288.43 5.92
662 40.4800 2.303779 297.52 288.05 5.77
663 40.5300 2.301056 291.17 287.68 5.70
664 40.5800 2.298340 285.41 287.34 5.64
665 40.6300 2.295631 286.32 287.00 5.65
666 40.6800 2.292929 289.31 286.68 5.72
667 40.7300 2.290234 280.44 286.37 5.61
668 40.7800 2.287545 281.37 286.07 5.62
669 40.8300 2.284863 283.47 285.78 5.63
670 40.8800 2.282188 286.35 285.48 5.66
671 40.9300 2.279519 286.60 285.20 5.68
672 40.9800 2.276857 282.30 284.92 5.63
673 41.0300 2.274202 278.39 284.66 5.60
674 41.0800 2.271553 267.56 284.40 5.57
675 41.1300 2.268911 267.29 284.14 5.48
676 41.1800 2.266276 279.61 283.88 5.59
677 41.2300 2.263647 286.73 283.69 5.67
678 41.2800 2.261025 284.11 283.59 5.63
679 41.3300 2.258409 276.99 283.50 5.57
680 41.3800 2.255799 274.03 283.40 5.55
681 41.4300 2.253196 280.41 283.31 5.63
682 41.4800 2.250600 278.74 283.22 5.61
683 41.5300 2.248010 282.09 283.14 5.69
684 41.5800 2.245426 278.78 283.05 5.66
685 41.6300 2.242848 284.38 282.97 5.67
686 41.6800 2.240278 281.62 282.89 5.68
687 41.7300 2.237713 278.98 282.82 5.63
688 41.7800 2.235154 281.37 282.74 5.64
689 41.8300 2.232602 269.57 282.67 5.51
690 41.8800 2.230056 275.58 282.59 5.57
691 41.9300 2.227516 272.84 282.52 5.55
692 41.9800 2.224983 283.45 282.45 5.64
693 42.0300 2.222456 286.98 282.39 5.67
694 42.0800 2.219934 289.93 282.32 5.70
695 42.1300 2.217419 291.30 282.26 5.71
696 42.1800 2.214910 294.23 282.20 5.74
697 42.2300 2.212408 298.45 282.14 5.81
698 42.2800 2.209911 305.70 282.08 5.86
699 42.3300 2.207420 302.10 282.02 5.81
700 42.3800 2.204935 309.14 281.97 5.88
701 42.4300 2.202456 305.04 281.92 5.87
702 42.4800 2.199984 301.92 281.87 5.81
703 42.5300 2.197517 299.71 281.83 5.78
704 42.5800 2.195056 291.42 281.79 5.74
705 42.6300 2.192601 294.12 281.75 5.74
706 42.6800 2.190153 285.65 281.73 5.68
707 42.7300 2.187710 287.90 281.71 5.68
708 42.7800 2.185272 284.76 281.70 5.63
709 42.8300 2.182841 284.63 281.71 5.66
710 42.8800 2.180415 287.60 281.75 5.69
711 42.9300 2.177995 280.37 281.83 5.63
712 42.9800 2.175582 273.71 281.97 5.56
713 43.0300 2.173173 281.05 282.20 5.62
714 43.0800 2.170771 287.18 282.56 5.66
715 43.1300 2.168374 283.61 283.12 5.68
716 43.1800 2.165983 293.09 283.93 5.77
717 43.2300 2.163598 302.78 285.06 5.88
718 43.2800 2.161218 310.29 286.52 5.91
719 43.3300 2.158844 303.20 288.29 5.84
720 43.3800 2.156475 304.52 290.27 5.87
721 43.4300 2.154112 315.50 292.31 6.02
722 43.4800 2.151755 315.05 294.25 5.93
723 43.5300 2.149403 315.42 295.89 5.93
724 43.5800 2.147057 310.08 297.17 5.89
725 43.6300 2.144716 304.85 298.16 5.84
726 43.6800 2.142381 315.13 299.12 5.93
727 43.7300 2.140052 315.80 300.31 5.96
728 43.7800 2.137727 310.93 301.95 5.89
729 43.8300 2.135408 312.35 304.13 5.94
730 43.8800 2.133095 321.16 306.88 6.06
731 43.9300 2.130787 316.05 310.16 5.95
732 43.9800 2.128485 332.65 313.86 6.11
733 44.0300 2.126188 335.35 317.86 6.11
734 44.0800 2.123896 343.76 322.02 6.20
735 44.1300 2.121609 353.68 326.20 6.29
736 44.1800 2.119328 352.96 330.10 6.27
737 44.2300 2.117053 343.85 333.90 6.26
738 44.2800 2.114782 344.96 337.30 6.24
739 44.3300 2.112517 350.07 340.18 6.26
740 44.3800 2.110256 339.30 342.43 6.19
741 44.4300 2.108002 348.58 343.95 6.29
742 44.4800 2.105752 341.06 344.68 6.19
743 44.5300 2.103508 329.10 344.59 6.06
744 44.5800 2.101269 334.15 343.66 6.10
745 44.6300 2.099035 327.25 341.94 6.07
746 44.6800 2.096806 326.23 339.49 6.04
747 44.7300 2.094582 324.30 336.40 6.01
748 44.7800 2.092363 323.75 332.78 6.01
749 44.8300 2.090149 318.14 328.75 5.95
750 44.8800 2.087941 313.21 324.44 5.91
751 44.9300 2.085738 303.24 319.98 5.82
752 44.9800 2.083539 299.52 315.47 5.79
753 45.0300 2.081346 305.04 311.02 5.87
754 45.0800 2.079157 299.86 306.74 5.81
755 45.1300 2.076974 299.66 302.68 5.81
756 45.1800 2.074796 298.39 298.90 5.80
757 45.2300 2.072622 294.10 295.45 5.80
758 45.2800 2.070454 288.87 292.35 5.71
759 45.3300 2.068290 291.78 289.60 5.70
760 45.3800 2.066132 295.19 287.20 5.75
761 45.4300 2.063978 285.25 285.13 5.68
762 45.4800 2.061829 275.30 283.37 5.61
763 45.5300 2.059685 281.88 281.90 5.66
764 45.5800 2.057546 284.57 280.67 5.64
765 45.6300 2.055411 277.06 279.66 5.58
766 45.6800 2.053282 269.95 278.84 5.50
767 45.7300 2.051157 274.69 278.18 5.53
768 45.7800 2.049037 270.80 277.64 5.57
769 45.8300 2.046922 268.05 277.22 5.51
770 45.8800 2.044811 273.29 276.87 5.58
771 45.9300 2.042706 273.64 276.70 5.54
772 45.9800 2.040605 277.37 276.58 5.58
773 46.0300 2.038509 278.73 276.51 5.61
774 46.0800 2.036417 268.02 276.47 5.49
775 46.1300 2.034330 276.33 276.46 5.60
776 46.1800 2.032248 278.74 276.49 5.61
777 46.2300 2.030170 280.42 276.55 5.69
778 46.2800 2.028097 277.23 276.65 5.60
779 46.3300 2.026029 282.85 276.83 5.64
780 46.3800 2.023965 277.12 277.11 5.58
781 46.4300 2.021906 276.30 277.58 5.57
782 46.4800 2.019851 286.02 278.32 5.66
783 46.5300 2.017801 285.78 279.42 5.65
784 46.5800 2.015756 282.32 281.03 5.66
785 46.6300 2.013715 292.14 283.19 5.78
786 46.6800 2.011678 303.21 285.86 5.86
787 46.7300 2.009646 306.29 288.86 5.87
788 46.7800 2.007619 309.10 291.84 5.90
789 46.8300 2.005596 311.66 294.31 5.90
790 46.8800 2.003577 314.37 295.74 5.92
791 46.9300 2.001563 307.97 295.72 5.88
792 46.9800 1.999553 309.36 294.20 5.92
793 47.0300 1.997548 303.89 291.58 5.91
794 47.0800 1.995547 296.07 288.47 5.78
795 47.1300 1.993551 288.11 285.42 5.68
796 47.1800 1.991558 281.18 282.77 5.63
797 47.2300 1.989571 274.53 280.67 5.54
798 47.2800 1.987587 281.11 279.14 5.65
799 47.3300 1.985608 283.24 278.10 5.67
800 47.3800 1.983633 282.08 277.44 5.68
801 47.4300 1.981663 273.96 277.03 5.61
802 47.4800 1.979697 277.88 276.78 5.65
803 47.5300 1.977735 273.77 276.62 5.56
804 47.5800 1.975777 274.18 276.52 5.58
805 47.6300 1.973824 278.89 276.45 5.59
806 47.6800 1.971874 282.50 276.40 5.63
807 47.7300 1.969929 275.75 276.36 5.56
808 47.7800 1.967989 274.75 276.32 5.58
809 47.8300 1.966052 277.36 276.30 5.62
810 47.8800 1.964120 268.60 276.28 5.57
811 47.9300 1.962191 274.65 276.26 5.57
812 47.9800 1.960267 281.44 276.19 5.63
813 48.0300 1.958347 281.94 276.17 5.61
814 48.0800 1.956432 277.12 276.15 5.58
815 48.1300 1.954520 269.36 276.12 5.51
816 48.1800 1.952612 278.71 276.10 5.58
817 48.2300 1.950709 285.94 276.09 5.67
818 48.2800 1.948810 267.82 276.07 5.51
819 48.3300 1.946914 276.42 276.05 5.58
820 48.3800 1.945023 281.22 276.04 5.61
821 48.4300 1.943135 272.86 276.02 5.57
822 48.4800 1.941252 272.54 276.01 5.56
823 48.5300 1.939373 278.05 276.00 5.59
824 48.5800 1.937498 285.74 275.99 5.66
825 48.6300 1.935627 273.62 275.98 5.53
826 48.6800 1.933759 273.02 275.97 5.58
827 48.7300 1.931896 275.69 275.96 5.60
828 48.7800 1.930037 268.45 275.95 5.52
829 48.8300 1.928181 286.69 275.94 5.71
830 48.8800 1.926330 265.13 275.93 5.49
831 48.9300 1.924482 269.14 275.93 5.51
832 48.9800 1.922639 263.01 275.92 5.44
833 49.0300 1.920799 272.89 275.91 5.53
834 49.0800 1.918963 273.24 275.91 5.58
835 49.1300 1.917131 277.37 275.90 5.58
836 49.1800 1.915303 271.36 275.89 5.55
837 49.2300 1.913479 279.33 275.89 5.60
838 49.2800 1.911659 274.48 275.88 5.59
839 49.3300 1.909842 275.05 275.88 5.55
840 49.3800 1.908029 284.67 275.88 5.67
841 49.4300 1.906220 272.36 275.87 5.65
842 49.4800 1.904415 271.52 275.87 5.67
843 49.5300 1.902614 270.40 275.87 5.61
844 49.5800 1.900816 266.45 275.86 5.59
845 49.6300 1.899022 268.50 275.86 5.54
846 49.6800 1.897232 272.32 275.86 5.53
847 49.7300 1.895445 276.87 275.86 5.59
848 49.7800 1.893663 274.82 275.86 5.57
849 49.8300 1.891884 271.14 275.86 5.56
850 49.8800 1.890108 276.18 275.86 5.64
851 49.9300 1.888337 277.93 275.87 5.68
852 49.9800 1.886569 283.61 275.87 5.68
853 50.0300 1.884805 273.41 275.88 5.55
854 50.0800 1.883044 277.23 275.88 5.62
855 50.1300 1.881287 275.04 275.89 5.55
856 50.1800 1.879534 267.12 275.90 5.51
857 50.2300 1.877784 273.27 275.92 5.63
858 50.2800 1.876038 263.93 275.95 5.49
859 50.3300 1.874295 272.70 275.98 5.55
860 50.3800 1.872556 265.35 276.07 5.49
861 50.4300 1.870821 283.37 276.13 5.64
862 50.4800 1.869089 275.15 276.21 5.59
863 50.5300 1.867361 273.21 276.33 5.62
864 50.5800 1.865636 266.06 276.48 5.53
865 50.6300 1.863915 275.02 276.69 5.55
866 50.6800 1.862198 276.06 276.96 5.55
867 50.7300 1.860484 279.86 277.32 5.61
868 50.7800 1.858773 284.96 277.77 5.66
869 50.8300 1.857066 283.96 278.36 5.64
870 50.8800 1.855362 277.29 279.08 5.57
871 50.9300 1.853662 284.99 279.98 5.65
872 50.9800 1.851966 278.37 281.08 5.64
873 51.0300 1.850273 285.83 282.40 5.67
874 51.0800 1.848583 296.35 283.96 5.77
875 51.1300 1.846896 296.88 285.77 5.76
876 51.1800 1.845214 297.67 287.84 5.78
877 51.2300 1.843534 293.86 290.17 5.75
878 51.2800 1.841858 295.13 292.74 5.80
879 51.3300 1.840185 307.46 295.53 5.89
880 51.3800 1.838516 312.97 298.49 5.94
881 51.4300 1.836850 299.71 301.57 5.81
882 51.4800 1.835187 312.05 304.69 5.90
883 51.5300 1.833528 329.78 307.78 6.06
884 51.5800 1.831872 317.51 310.75 5.97
885 51.6300 1.830220 326.92 313.50 6.05
886 51.6800 1.828571 319.31 315.93 5.97
887 51.7300 1.826925 332.19 317.95 6.10
888 51.7800 1.825282 322.74 319.48 6.05
889 51.8300 1.823643 320.03 320.45 6.00
890 51.8800 1.822007 308.94 320.81 5.88
891 51.9300 1.820374 311.29 320.56 5.91
892 51.9800 1.818745 315.58 319.69 5.98
893 52.0300 1.817119 304.08 318.26 5.83
894 52.0800 1.815496 316.49 316.31 6.01
895 52.1300 1.813876 314.48 313.94 5.97
896 52.1800 1.812260 310.89 311.24 5.93
897 52.2300 1.810647 296.48 308.30 5.79
898 52.2800 1.809036 303.68 305.21 5.82
899 52.3300 1.807430 302.04 302.08 5.83
900 52.3800 1.805826 277.39 298.98 5.51
901 52.4300 1.804226 282.26 295.99 5.54
902 52.4800 1.802629 281.39 293.17 5.47
903 52.5300 1.801034 279.88 290.55 5.40
904 52.5800 1.799443 285.24 288.17 5.44
905 52.6300 1.797856 282.61 286.06 5.41
906 52.6800 1.796271 275.65 284.20 5.33
907 52.7300 1.794690 280.11 282.60 5.32
908 52.7800 1.793111 268.38 281.25 5.22
909 52.8300 1.791536 277.09 280.12 5.29
910 52.8800 1.789964 276.93 279.20 5.31
911 52.9300 1.788395 271.35 278.46 5.24
912 52.9800 1.786829 280.42 277.88 5.32
913 53.0300 1.785266 276.05 277.42 5.30
914 53.0800 1.783706 273.45 277.08 5.32
915 53.1300 1.782149 276.14 276.82 5.27
916 53.1800 1.780596 271.45 276.63 5.24
917 53.2300 1.779045 275.19 276.49 5.26
918 53.2800 1.777497 268.77 276.58 5.23
919 53.3300 1.775953 270.42 276.62 5.25
920 53.3800 1.774411 276.07 276.70 5.31
921 53.4300 1.772873 274.67 276.81 5.31
922 53.4800 1.771337 276.02 276.94 5.29
923 53.5300 1.769805 266.57 277.10 5.20
924 53.5800 1.768275 275.26 277.29 5.27
925 53.6300 1.766748 268.12 277.52 5.22
926 53.6800 1.765225 285.13 277.78 5.36
927 53.7300 1.763704 273.30 278.12 5.24
928 53.7800 1.762187 281.63 278.58 5.33
929 53.8300 1.760671 277.88 279.25 5.29
930 53.8800 1.759160 278.57 280.28 5.36
931 53.9300 1.757651 282.83 281.89 5.36
932 53.9800 1.756145 285.50 284.38 5.41
933 54.0300 1.754642 292.46 288.06 5.45
934 54.0800 1.753142 298.45 293.17 5.49
935 54.1300 1.751644 304.01 299.74 5.55
936 54.1800 1.750150 316.60 307.38 5.68
937 54.2300 1.748659 333.21 315.24 5.78
938 54.2800 1.747170 330.98 321.95 5.80
939 54.3300 1.745684 332.56 325.93 5.85
940 54.3800 1.744201 330.54 325.96 5.77
941 54.4300 1.742721 330.58 321.95 5.76
942 54.4800 1.741244 317.57 315.17 5.64
943 54.5300 1.739770 305.60 307.34 5.54
944 54.5800 1.738298 303.38 299.86 5.57
945 54.6300 1.736829 283.46 293.57 5.34
946 54.6800 1.735363 287.05 288.77 5.39
947 54.7300 1.733900 283.27 285.42 5.36
948 54.7800 1.732440 289.68 283.26 5.41
949 54.8300 1.730982 275.27 281.95 5.26
950 54.8800 1.729528 276.68 281.20 5.28
951 54.9300 1.728076 268.95 280.79 5.28
952 54.9800 1.726626 272.78 280.57 5.26
953 55.0300 1.725180 279.85 280.46 5.35
954 55.0800 1.723736 283.60 280.42 5.35
955 55.1300 1.722295 278.28 280.42 5.30
956 55.1800 1.720857 280.53 280.46 5.36
957 55.2300 1.719421 275.84 280.52 5.29
958 55.2800 1.717989 287.88 280.62 5.38
959 55.3300 1.716558 287.44 280.74 5.39
960 55.3800 1.715131 283.98 280.90 5.39
961 55.4300 1.713706 283.60 281.13 5.36
962 55.4800 1.712284 276.65 281.41 5.29
963 55.5300 1.710865 283.40 281.79 5.38
964 55.5800 1.709448 288.26 282.33 5.40
965 55.6300 1.708035 286.06 283.15 5.39
966 55.6800 1.706623 284.80 284.44 5.37
967 55.7300 1.705215 279.76 286.43 5.31
968 55.7800 1.703809 284.17 289.40 5.37
969 55.8300 1.702405 296.99 293.59 5.46
970 55.8800 1.701004 305.95 299.05 5.60
971 55.9300 1.699606 306.24 305.52 5.58
972 55.9800 1.698211 318.04 312.32 5.68
973 56.0300 1.696818 335.00 318.28 5.84
974 56.0800 1.695428 331.67 322.02 5.84
975 56.1300 1.694040 333.75 322.43 5.81
976 56.1800 1.692655 326.80 319.25 5.73
977 56.2300 1.691273 316.15 313.59 5.68
978 56.2800 1.689893 311.95 306.97 5.63
979 56.3300 1.688515 300.90 300.62 5.54
980 56.3800 1.687140 293.48 295.28 5.44
981 56.4300 1.685768 289.49 291.23 5.45
982 56.4800 1.684399 285.28 288.43 5.37
983 56.5300 1.683031 289.75 286.65 5.42
984 56.5800 1.681667 292.79 285.60 5.44
985 56.6300 1.680305 296.10 285.03 5.51
986 56.6800 1.678945 279.09 284.74 5.34
987 56.7300 1.677588 282.06 284.62 5.40
988 56.7800 1.676234 282.90 284.58 5.34
989 56.8300 1.674882 284.85 284.61 5.37
990 56.8800 1.673532 284.19 284.67 5.36
991 56.9300 1.672185 286.10 284.76 5.38
992 56.9800 1.670841 287.74 284.88 5.39
993 57.0300 1.669499 292.26 285.02 5.42
994 57.0800 1.668159 292.35 285.18 5.45
995 57.1300 1.666822 286.87 285.36 5.36
996 57.1800 1.665487 287.05 285.56 5.39
997 57.2300 1.664155 284.05 285.79 5.36
998 57.2800 1.662825 292.05 286.05 5.48
999 57.3300 1.661498 282.86 286.33 5.35
1000 57.3800 1.660173 283.42 286.64 5.34
1001 57.4300 1.658851 295.69 286.99 5.48
1002 57.4800 1.657531 293.16 287.39 5.43
1003 57.5300 1.656213 289.20 287.84 5.40
1004 57.5800 1.654898 279.14 288.36 5.29
1005 57.6300 1.653585 286.84 288.97 5.37
1006 57.6800 1.652275 287.35 289.70 5.38
1007 57.7300 1.650967 290.04 290.61 5.42
1008 57.7800 1.649661 290.83 291.85 5.46
1009 57.8300 1.648358 296.14 293.62 5.46
1010 57.8800 1.647057 291.48 296.38 5.45
1011 57.9300 1.645758 302.22 300.81 5.55
1012 57.9800 1.644462 317.61 307.92 5.66
1013 58.0300 1.643168 318.97 318.94 5.71
1014 58.0800 1.641877 333.42 335.04 5.79
1015 58.1300 1.640588 361.99 356.79 6.03
1016 58.1800 1.639301 394.30 383.59 6.29
1017 58.2300 1.638016 422.46 412.99 6.52
1018 58.2800 1.636734 447.88 440.38 6.73
1019 58.3300 1.635454 466.55 459.52 6.84
1020 58.3800 1.634177 461.16 464.51 6.80
1021 58.4300 1.632902 445.95 453.35 6.69
1022 58.4800 1.631629 425.35 429.83 6.53
1023 58.5300 1.630358 396.42 400.75 6.32
1024 58.5800 1.629090 365.42 372.06 6.09
1025 58.6300 1.627824 338.36 347.42 5.83
1026 58.6800 1.626560 320.73 328.41 5.71
1027 58.7300 1.625299 303.87 314.99 5.57
1028 58.7800 1.624039 294.11 306.22 5.46
1029 58.8300 1.622782 293.58 300.81 5.46
1030 58.8800 1.621528 296.19 297.63 5.45
1031 58.9300 1.620275 289.31 295.71 5.47
1032 58.9800 1.619025 296.66 294.53 5.49
1033 59.0300 1.617777 295.91 293.76 5.46
1034 59.0800 1.616531 294.55 293.23 5.47
1035 59.1300 1.615287 291.38 292.85 5.43
1036 59.1800 1.614046 295.09 292.57 5.50
1037 59.2300 1.612807 292.40 292.37 5.43
1038 59.2800 1.611570 292.05 292.23 5.41
1039 59.3300 1.610335 286.71 292.15 5.36
1040 59.3800 1.609103 291.36 292.12 5.42
1041 59.4300 1.607872 283.69 292.12 5.35
1042 59.4800 1.606644 283.79 292.15 5.34
1043 59.5300 1.605418 287.57 292.23 5.37
1044 59.5800 1.604195 293.75 292.32 5.43
1045 59.6300 1.602973 290.06 292.45 5.40
1046 59.6800 1.601754 286.78 292.60 5.40
1047 59.7300 1.600536 285.44 292.78 5.37
1048 59.7800 1.599321 291.15 292.98 5.41
1049 59.8300 1.598108 290.71 293.19 5.42
1050 59.8800 1.596897 293.74 293.41 5.44
1051 59.9300 1.595689 286.12 293.66 5.39
1052 59.9800 1.594482 287.92 293.95 5.41
1053 60.0300 1.593278 295.69 294.29 5.46
1054 60.0800 1.592075 296.52 294.67 5.46
1055 60.1300 1.590875 289.29 295.10 5.45
1056 60.1800 1.589677 287.26 295.61 5.38
1057 60.2300 1.588481 289.45 296.18 5.44
1058 60.2800 1.587287 289.04 296.86 5.45
1059 60.3300 1.586095 287.06 297.65 5.40
1060 60.3800 1.584906 296.09 298.58 5.52
1061 60.4300 1.583718 293.78 299.70 5.49
1062 60.4800 1.582532 294.02 301.08 5.45
1063 60.5300 1.581349 299.13 302.87 5.49
1064 60.5800 1.580167 299.53 305.33 5.53
1065 60.6300 1.578988 299.88 308.98 5.53
1066 60.6800 1.577811 311.11 314.78 5.59
1067 60.7300 1.576636 319.65 324.25 5.68
1068 60.7800 1.575462 341.37 339.64 5.90
1069 60.8300 1.574291 360.44 363.62 6.06
1070 60.8800 1.573122 400.57 398.65 6.35
1071 60.9300 1.571955 447.31 445.75 6.70
1072 60.9800 1.570790 511.88 503.13 7.17
1073 61.0300 1.569627 586.58 564.79 7.68
1074 61.0800 1.568466 631.98 619.85 7.97
1075 61.1300 1.567307 666.02 654.16 8.18
1076 61.1800 1.566150 657.91 655.88 8.13
1077 61.2300 1.564995 634.48 623.88 7.98
1078 61.2800 1.563842 573.05 569.38 7.58
1079 61.3300 1.562691 496.27 507.35 7.06
1080 61.3800 1.561542 443.07 449.25 6.68
1081 61.4300 1.560395 391.28 401.37 6.27
1082 61.4800 1.559250 355.61 365.72 6.01
1083 61.5300 1.558107 330.99 341.35 5.77
1084 61.5800 1.556966 312.78 325.89 5.61
1085 61.6300 1.555827 302.89 316.42 5.53
1086 61.6800 1.554690 305.73 310.72 5.57
1087 61.7300 1.553555 294.68 307.19 5.45
1088 61.7800 1.552421 302.06 304.88 5.52
1089 61.8300 1.551290 301.45 303.24 5.52
1090 61.8800 1.550161 299.93 302.00 5.51
1091 61.9300 1.549033 301.61 301.02 5.55
1092 61.9800 1.547908 300.23 300.24 5.52
1093 62.0300 1.546785 289.93 299.60 5.40
1094 62.0800 1.545663 291.47 299.08 5.43
1095 62.1300 1.544543 287.68 298.65 5.39
1096 62.1800 1.543425 291.19 298.31 5.46
1097 62.2300 1.542310 288.32 298.03 5.40
1098 62.2800 1.541196 296.70 297.81 5.48
1099 62.3300 1.540084 289.38 297.64 5.43
1100 62.3800 1.538973 297.25 297.51 5.48
1101 62.4300 1.537865 293.18 297.43 5.43
1102 62.4800 1.536759 290.90 297.35 5.41
1103 62.5300 1.535654 292.20 297.30 5.43
1104 62.5800 1.534552 295.60 297.29 5.49
1105 62.6300 1.533451 291.89 297.31 5.45
1106 62.6800 1.532352 293.53 297.37 5.47
1107 62.7300 1.531255 301.80 297.45 5.54
1108 62.7800 1.530160 293.33 297.58 5.45
1109 62.8300 1.529066 288.92 297.74 5.47
1110 62.8800 1.527975 303.41 297.95 5.53
1111 62.9300 1.526885 304.56 298.21 5.54
1112 62.9800 1.525798 307.37 298.53 5.56
1113 63.0300 1.524712 317.85 298.91 5.66
1114 63.0800 1.523628 306.16 299.38 5.57
1115 63.1300 1.522545 300.73 299.95 5.56
1116 63.1800 1.521465 303.86 300.67 5.54
1117 63.2300 1.520386 303.47 301.58 5.53
1118 63.2800 1.519310 300.51 302.83 5.57
1119 63.3300 1.518235 297.59 304.65 5.51
1120 63.3800 1.517161 305.48 307.50 5.54
1121 63.4300 1.516090 301.06 312.17 5.52
1122 63.4800 1.515020 314.95 319.85 5.64
1123 63.5300 1.513953 334.48 332.08 5.81
1124 63.5800 1.512887 347.31 350.41 5.92
1125 63.6300 1.511822 384.07 375.76 6.23
1126 63.6800 1.510760 425.94 407.58 6.57
1127 63.7300 1.509699 453.31 442.97 6.76
1128 63.7800 1.508641 497.36 476.09 7.09
1129 63.8300 1.507583 514.40 498.57 7.19
1130 63.8800 1.506528 527.88 502.65 7.28
1131 63.9300 1.505475 490.49 486.55 7.05
1132 63.9800 1.504423 462.68 456.43 6.84
1133 64.0300 1.503373 423.30 421.37 6.51
1134 64.0800 1.502325 383.66 388.52 6.21
1135 64.1300 1.501278 356.39 361.84 5.99
1136 64.1800 1.500233 335.86 342.66 5.81
1137 64.2300 1.499190 335.80 330.42 5.82
1138 64.2800 1.498149 326.85 323.40 5.76
1139 64.3300 1.497109 316.48 319.62 5.72
1140 64.3800 1.496071 317.17 317.27 5.66
1141 64.4300 1.495035 315.01 315.07 5.65
1142 64.4800 1.494001 321.46 312.52 5.71
1143 64.5300 1.492968 315.32 309.76 5.64
1144 64.5800 1.491937 315.39 307.11 5.63
1145 64.6300 1.490908 300.98 304.82 5.53
1146 64.6800 1.489880 300.19 303.00 5.60
1147 64.7300 1.488854 298.88 301.65 5.51
1148 64.7800 1.487830 303.17 300.72 5.55
1149 64.8300 1.486808 296.08 300.08 5.47
1150 64.8800 1.485787 297.72 299.66 5.49
1151 64.9300 1.484768 295.82 299.38 5.51
1152 64.9800 1.483750 295.99 299.19 5.56
1153 65.0300 1.482735 300.80 299.06 5.55
1154 65.0800 1.481720 292.55 298.98 5.48
1155 65.1300 1.480708 286.02 298.93 5.42
1156 65.1800 1.479697 296.52 298.93 5.48
1157 65.2300 1.478688 293.50 298.95 5.49
1158 65.2800 1.477681 305.86 298.97 5.56
1159 65.3300 1.476675 305.89 299.01 5.62
1160 65.3800 1.475671 297.03 299.08 5.50
1161 65.4300 1.474668 299.39 299.18 5.52
1162 65.4800 1.473667 298.99 299.32 5.53
1163 65.5300 1.472668 298.24 299.50 5.49
1164 65.5800 1.471670 293.54 299.73 5.43
1165 65.6300 1.470674 294.85 300.02 5.49
1166 65.6800 1.469680 301.52 300.37 5.55
1167 65.7300 1.468687 302.13 300.80 5.56
1168 65.7800 1.467696 297.38 301.34 5.51
1169 65.8300 1.466707 298.44 302.02 5.49
1170 65.8800 1.465719 301.13 302.90 5.54
1171 65.9300 1.464733 297.32 304.11 5.55
1172 65.9800 1.463748 308.56 305.89 5.59
1173 66.0300 1.462765 306.10 308.70 5.62
1174 66.0800 1.461783 314.13 313.36 5.63
1175 66.1300 1.460804 316.69 321.07 5.67
1176 66.1800 1.459825 330.81 333.39 5.76
1177 66.2300 1.458849 341.12 351.82 5.85
1178 66.2800 1.457873 371.25 377.18 6.12
1179 66.3300 1.456900 418.63 408.65 6.48
1180 66.3800 1.455928 457.24 442.93 6.77
1181 66.4300 1.454958 474.81 473.70 6.91
1182 66.4800 1.453989 485.61 492.17 6.99
1183 66.5300 1.453022 489.79 491.23 7.01
1184 66.5800 1.452056 479.91 471.12 6.95
1185 66.6300 1.451092 449.89 439.43 6.73
1186 66.6800 1.450129 412.52 405.04 6.44
1187 66.7300 1.449168 361.05 374.04 6.04
1188 66.7800 1.448209 344.55 349.42 5.91
1189 66.8300 1.447251 321.68 331.74 5.73
1190 66.8800 1.446295 329.11 320.07 5.76
1191 66.9300 1.445340 307.76 312.84 5.61
1192 66.9800 1.444386 311.40 308.51 5.61
1193 67.0300 1.443435 306.76 305.90 5.57
1194 67.0800 1.442484 302.08 304.26 5.51
1195 67.1300 1.441536 294.86 303.15 5.44
1196 67.1800 1.440588 303.52 302.35 5.54
1197 67.2300 1.439643 306.28 301.75 5.56
1198 67.2800 1.438699 298.57 301.29 5.61
1199 67.3300 1.437756 301.98 300.94 5.62
1200 67.3800 1.436815 295.17 300.69 5.53
1201 67.4300 1.435875 289.20 300.52 5.51
1202 67.4800 1.434937 298.92 300.44 5.53
1203 67.5300 1.434000 298.18 300.45 5.49
1204 67.5800 1.433065 298.67 300.58 5.52
1205 67.6300 1.432132 290.67 300.86 5.47
1206 67.6800 1.431199 294.11 301.38 5.58
1207 67.7300 1.430269 304.51 302.28 5.58
1208 67.7800 1.429340 296.08 303.71 5.50
1209 67.8300 1.428412 298.36 305.75 5.47
1210 67.8800 1.427485 300.06 308.35 5.51
1211 67.9300 1.426561 313.06 311.27 5.66
1212 67.9800 1.425637 311.08 314.02 5.62
1213 68.0300 1.424716 314.26 315.89 5.66
1214 68.0800 1.423795 318.97 316.27 5.69
1215 68.1300 1.422876 306.33 315.13 5.69
1216 68.1800 1.421959 302.93 313.08 5.67
1217 68.2300 1.421043 314.99 310.89 5.80
1218 68.2800 1.420128 313.76 309.10 5.70
1219 68.3300 1.419215 305.83 308.01 5.66
1220 68.3800 1.418303 304.35 307.70 5.60
1221 68.4300 1.417393 313.13 308.19 5.64
1222 68.4800 1.416484 303.54 309.50 5.58
1223 68.5300 1.415577 309.58 311.81 5.62
1224 68.5800 1.414671 309.02 315.60 5.63
1225 68.6300 1.413767 323.40 321.94 5.73
1226 68.6800 1.412863 336.74 332.65 5.85
1227 68.7300 1.411962 346.90 350.49 5.90
1228 68.7800 1.411062 379.77 378.77 6.17
1229 68.8300 1.410163 420.81 420.42 6.50
1230 68.8800 1.409265 480.00 476.34 6.94
1231 68.9300 1.408369 558.92 543.39 7.49
1232 68.9800 1.407475 625.20 612.52 7.92
1233 69.0300 1.406582 669.15 667.89 8.20
1234 69.0800 1.405690 694.05 690.72 8.35
1235 69.1300 1.404799 679.56 670.84 8.26
1236 69.1800 1.403910 618.34 616.70 7.88
1237 69.2300 1.403023 550.37 547.43 7.43
1238 69.2800 1.402136 483.43 479.49 6.96
1239 69.3300 1.401252 419.43 422.37 6.52
1240 69.3800 1.400368 373.59 379.50 6.14
1241 69.4300 1.399486 345.42 350.20 5.92
1242 69.4800 1.398605 320.21 331.59 5.69
1243 69.5300 1.397726 313.51 320.29 5.61
1244 69.5800 1.396848 318.18 313.48 5.67
1245 69.6300 1.395972 310.61 309.20 5.61
1246 69.6800 1.395096 301.88 306.32 5.64
1247 69.7300 1.394222 288.43 304.21 5.39
1248 69.7800 1.393350 303.13 302.57 5.51
1249 69.8300 1.392479 299.77 301.24 5.49
1250 69.8800 1.391609 294.51 300.14 5.50
1251 69.9300 1.390741 297.66 299.22 5.48
1252 69.9800 1.389874 293.61 298.43 5.44
1253 70.0300 1.389008 289.41 297.76 5.47
1254 70.0800 1.388143 294.06 297.19 5.49
1255 70.1300 1.387280 291.70 296.69 5.45
1256 70.1800 1.386419 290.66 296.27 5.45
1257 70.2300 1.385558 295.01 295.90 5.51
1258 70.2800 1.384699 294.14 295.58 5.51
1259 70.3300 1.383841 304.53 295.32 5.64
1260 70.3800 1.382985 293.38 295.09 5.50
1261 70.4300 1.382130 288.64 294.88 5.40
1262 70.4800 1.381276 294.26 294.65 5.45
1263 70.5300 1.380424 285.70 294.47 5.38
1264 70.5800 1.379573 290.75 294.33 5.44
1265 70.6300 1.378723 290.58 294.23 5.46
1266 70.6800 1.377874 301.43 294.18 5.53
1267 70.7300 1.377027 297.91 294.18 5.58
1268 70.7800 1.376181 290.86 294.25 5.48
1269 70.8300 1.375337 295.26 294.38 5.46
1270 70.8800 1.374493 287.95 294.60 5.47
1271 70.9300 1.373651 289.74 294.94 5.41
1272 70.9800 1.372810 299.95 295.42 5.49
1273 71.0300 1.371971 295.67 296.14 5.50
1274 71.0800 1.371133 298.67 297.23 5.52
1275 71.1300 1.370296 298.02 299.01 5.52
1276 71.1800 1.369460 303.68 302.03 5.55
1277 71.2300 1.368626 306.39 307.22 5.55
1278 71.2800 1.367793 327.23 315.88 5.74
1279 71.3300 1.366961 337.06 329.48 5.84
1280 71.3800 1.366131 351.91 349.11 5.98
1281 71.4300 1.365302 375.18 374.71 6.14
1282 71.4800 1.364474 406.80 404.10 6.40
1283 71.5300 1.363647 438.37 432.23 6.63
1284 71.5800 1.362822 449.87 451.12 6.72
1285 71.6300 1.361997 459.44 453.03 6.80
1286 71.6800 1.361174 450.09 437.02 6.74
1287 71.7300 1.360353 421.28 409.89 6.56
1288 71.7800 1.359532 384.99 380.16 6.30
1289 71.8300 1.358713 358.54 353.67 6.02
1290 71.8800 1.357895 335.28 333.20 5.84
1291 71.9300 1.357079 324.31 319.20 5.71
1292 71.9800 1.356263 322.58 310.70 5.70
1293 72.0300 1.355449 304.69 306.07 5.60
1294 72.0800 1.354636 299.54 303.59 5.51
1295 72.1300 1.353824 302.65 301.82 5.55
1296 72.1800 1.353014 300.57 299.85 5.56
1297 72.2300 1.352205 294.96 297.52 5.54
1298 72.2800 1.351396 305.42 295.09 5.57
1299 72.3300 1.350590 293.33 292.84 5.43
1300 72.3800 1.349784 292.82 290.95 5.46
1301 72.4300 1.348980 288.49 289.45 5.40
1302 72.4800 1.348176 291.68 288.32 5.42
1303 72.5300 1.347375 287.74 287.48 5.39
1304 72.5800 1.346574 281.91 286.83 5.40
1305 72.6300 1.345774 280.20 286.30 5.32
1306 72.6800 1.344976 285.06 285.86 5.37
1307 72.7300 1.344179 276.50 285.47 5.29
1308 72.7800 1.343383 282.98 285.12 5.34
1309 72.8300 1.342588 279.72 284.80 5.38
1310 72.8800 1.341794 279.14 284.49 5.34
1311 72.9300 1.341002 287.45 284.21 5.40
1312 72.9800 1.340211 291.23 283.94 5.44
1313 73.0300 1.339421 285.37 283.68 5.48
1314 73.0800 1.338632 280.48 283.43 5.32
1315 73.1300 1.337845 281.85 283.22 5.34
1316 73.1800 1.337058 280.71 283.07 5.39
1317 73.2300 1.336273 278.94 282.92 5.34
1318 73.2800 1.335489 277.92 282.78 5.30
1319 73.3300 1.334706 287.12 282.64 5.38
1320 73.3800 1.333924 282.39 282.51 5.34
1321 73.4300 1.333144 279.37 282.39 5.31
1322 73.4800 1.332364 280.81 282.27 5.35
1323 73.5300 1.331586 288.33 282.15 5.39
1324 73.5800 1.330809 285.77 282.04 5.40
1325 73.6300 1.330033 284.14 281.93 5.48
1326 73.6800 1.329258 281.99 281.82 5.35
1327 73.7300 1.328485 285.37 281.72 5.45
1328 73.7800 1.327712 281.85 281.62 5.36
1329 73.8300 1.326941 282.23 281.53 5.37
1330 73.8800 1.326171 276.00 281.44 5.36
1331 73.9300 1.325402 264.64 281.35 5.26
1332 73.9800 1.324634 277.25 281.27 5.34
1333 74.0300 1.323867 284.39 281.19 5.38
1334 74.0800 1.323102 278.91 281.12 5.31
1335 74.1300 1.322337 276.85 281.02 5.30
1336 74.1800 1.321574 273.59 280.99 5.27
1337 74.2300 1.320812 282.55 280.99 5.36
1338 74.2800 1.320051 290.63 281.07 5.42
1339 74.3300 1.319291 284.21 281.25 5.34
1340 74.3800 1.318532 290.46 281.57 5.42
1341 74.4300 1.317774 293.29 282.05 5.45
1342 74.4800 1.317018 278.64 282.67 5.30
1343 74.5300 1.316262 282.82 283.35 5.33
1344 74.5800 1.315508 291.69 283.91 5.43
1345 74.6300 1.314755 296.81 284.16 5.49
1346 74.6800 1.314003 289.31 283.88 5.44
1347 74.7300 1.313252 290.25 283.21 5.41
1348 74.7800 1.312502 293.26 282.39 5.45
1349 74.8300 1.311753 292.64 281.59 5.42
1350 74.8800 1.311006 284.42 280.93 5.36
1351 74.9300 1.310259 284.01 280.43 5.38
1352 74.9800 1.309513 276.60 280.08 5.28
1353 75.0300 1.308769 283.12 279.84 5.35
1354 75.0800 1.308026 281.67 279.68 5.34
1355 75.1300 1.307284 284.85 279.58 5.35
1356 75.1800 1.306543 284.22 279.51 5.37
1357 75.2300 1.305803 269.99 279.48 5.25
1358 75.2800 1.305064 283.79 279.47 5.41
1359 75.3300 1.304326 280.66 279.58 5.34
1360 75.3800 1.303589 285.33 279.78 5.49
1361 75.4300 1.302853 283.89 280.05 5.36
1362 75.4800 1.302119 281.18 280.43 5.47
1363 75.5300 1.301385 278.97 280.95 5.33
1364 75.5800 1.300653 286.77 281.63 5.38
1365 75.6300 1.299922 285.15 282.53 5.44
1366 75.6800 1.299191 285.17 283.71 5.36
1367 75.7300 1.298462 283.20 285.20 5.34
1368 75.7800 1.297734 284.33 287.06 5.35
1369 75.8300 1.297007 279.30 289.34 5.32
1370 75.8800 1.296281 297.22 292.06 5.52
1371 75.9300 1.295556 292.42 295.23 5.46
1372 75.9800 1.294832 293.94 298.85 5.48
1373 76.0300 1.294109 289.11 302.87 5.56
1374 76.0800 1.293387 302.16 307.21 5.59
1375 76.1300 1.292666 314.42 311.75 5.64
1376 76.1800 1.291947 307.81 316.36 5.56
1377 76.2300 1.291228 311.06 320.85 5.59
1378 76.2800 1.290510 324.40 325.03 5.74
1379 76.3300 1.289794 331.26 328.68 5.80
1380 76.3800 1.289078 342.72 331.61 5.92
1381 76.4300 1.288364 333.01 333.64 5.80
1382 76.4800 1.287650 344.85 334.62 5.88
1383 76.5300 1.286938 343.74 334.51 5.88
1384 76.5800 1.286226 333.17 333.20 5.81
1385 76.6300 1.285516 336.09 330.97 5.81
1386 76.6800 1.284807 327.98 327.89 5.74
1387 76.7300 1.284098 321.56 324.13 5.76
1388 76.7800 1.283391 314.23 319.89 5.67
1389 76.8300 1.282685 316.12 315.40 5.66
1390 76.8800 1.281980 307.46 310.84 5.64
1391 76.9300 1.281275 295.67 306.38 5.51
1392 76.9800 1.280572 299.02 302.15 5.48
1393 77.0300 1.279870 294.71 298.27 5.44
1394 77.0800 1.279169 288.94 294.81 5.46
1395 77.1300 1.278469 290.06 291.79 5.47
1396 77.1800 1.277769 284.21 289.26 5.39
1397 77.2300 1.277071 303.28 287.13 5.52
1398 77.2800 1.276374 291.13 285.41 5.51
1399 77.3300 1.275678 290.86 284.04 5.47
1400 77.3800 1.274983 298.88 282.98 5.54
1401 77.4300 1.274289 295.36 282.18 5.49
1402 77.4800 1.273595 293.83 281.58 5.46
1403 77.5300 1.272903 291.53 281.14 5.46
1404 77.5800 1.272212 282.48 280.83 5.34
1405 77.6300 1.271522 281.92 280.60 5.32
1406 77.6800 1.270833 282.89 280.45 5.33
1407 77.7300 1.270145 272.63 280.35 5.23
1408 77.7800 1.269457 278.19 280.28 5.33
1409 77.8300 1.268771 280.34 280.24 5.32
1410 77.8800 1.268086 285.86 280.21 5.36
1411 77.9300 1.267402 288.29 280.20 5.39
1412 77.9800 1.266719 278.59 280.20 5.29
1413 78.0300 1.266036 284.58 280.20 5.38
1414 78.0800 1.265355 280.97 280.20 5.32
1415 78.1300 1.264675 279.68 280.21 5.30
1416 78.1800 1.263995 280.88 280.23 5.33
1417 78.2300 1.263317 279.05 280.26 5.30
1418 78.2800 1.262639 277.59 280.34 5.31
1419 78.3300 1.261963 277.21 280.43 5.32
1420 78.3800 1.261287 289.21 280.52 5.39
1421 78.4300 1.260613 281.65 280.61 5.38
1422 78.4800 1.259939 276.04 280.70 5.28
1423 78.5300 1.259267 275.44 280.80 5.26
1424 78.5800 1.258595 282.45 280.89 5.32
1425 78.6300 1.257924 290.62 280.99 5.43
1426 78.6800 1.257254 279.27 281.10 5.35
1427 78.7300 1.256586 284.07 281.20 5.41
1428 78.7800 1.255918 285.97 281.31 5.36
1429 78.8300 1.255251 288.50 281.43 5.41
1430 78.8800 1.254585 289.13 281.55 5.47
1431 78.9300 1.253920 289.51 281.67 5.39
1432 78.9800 1.253256 289.81 281.81 5.41
1433 79.0300 1.252593 294.13 281.92 5.49
1434 79.0800 1.251931 285.44 282.11 5.38
1435 79.1300 1.251269 293.73 282.33 5.47
1436 79.1800 1.250609 287.65 282.65 5.39
1437 79.2300 1.249950 281.23 283.10 5.34
1438 79.2800 1.249291 289.50 283.75 5.45
1439 79.3300 1.248634 280.27 284.66 5.36
1440 79.3800 1.247977 281.18 285.82 5.40
1441 79.4300 1.247321 288.98 287.13 5.39
1442 79.4800 1.246667 296.47 288.34 5.47
1443 79.5300 1.246013 304.99 289.06 5.54
1444 79.5800 1.245360 306.68 288.99 5.56
1445 79.6300 1.244708 301.47 288.23 5.50
1446 79.6800 1.244057 300.58 287.18 5.49
1447 79.7300 1.243407 293.99 286.18 5.45
1448 79.7800 1.242758 293.85 285.40 5.44
1449 79.8300 1.242109 289.27 284.89 5.41
1450 79.8800 1.241462 277.42 284.62 5.37
1451 79.9300 1.240815 276.35 284.54 5.28
1452 79.9800 1.240170 286.00 284.59 5.39
1453 80.0300 1.239525 288.40 284.73 5.40
1454 80.0800 1.238881 272.77 284.97 5.26
1455 80.1300 1.238239 275.38 285.33 5.30
1456 80.1800 1.237597 282.13 285.89 5.41
1457 80.2300 1.236956 279.00 286.75 5.31
1458 80.2800 1.236315 282.59 288.01 5.36
1459 80.3300 1.235676 283.53 289.75 5.36
1460 80.3800 1.235038 289.27 291.91 5.51
1461 80.4300 1.234400 292.71 294.21 5.43
1462 80.4800 1.233764 297.51 296.09 5.48
1463 80.5300 1.233128 285.28 296.83 5.39
1464 80.5800 1.232493 288.11 296.09 5.41
1465 80.6300 1.231859 294.38 294.44 5.44
1466 80.6800 1.231226 287.18 292.59 5.38
1467 80.7300 1.230594 289.98 291.03 5.39
1468 80.7800 1.229963 289.31 289.97 5.39
1469 80.8300 1.229333 285.80 289.45 5.37
1470 80.8800 1.228703 297.04 289.40 5.47
1471 80.9300 1.228075 287.53 289.77 5.43
1472 80.9800 1.227447 282.31 290.57 5.40
1473 81.0300 1.226820 278.55 291.97 5.30
1474 81.0800 1.226194 285.62 294.38 5.38
1475 81.1300 1.225569 293.52 298.51 5.47
1476 81.1800 1.224945 297.64 305.41 5.47
1477 81.2300 1.224321 323.72 316.16 5.72
1478 81.2800 1.223699 336.09 331.44 5.81
1479 81.3300 1.223077 349.06 350.69 5.94
1480 81.3800 1.222456 367.55 371.27 6.10
1481 81.4300 1.221836 393.41 387.61 6.28
1482 81.4800 1.221217 391.97 392.46 6.27
1483 81.5300 1.220599 384.16 383.08 6.23
1484 81.5800 1.219982 363.08 364.52 6.04
1485 81.6300 1.219365 341.80 343.93 5.86
1486 81.6800 1.218750 325.27 325.86 5.71
1487 81.7300 1.218135 312.58 312.13 5.60
1488 81.7800 1.217521 303.28 302.79 5.58
1489 81.8300 1.216908 297.79 296.95 5.50
1490 81.8800 1.216296 292.43 293.48 5.49
1491 81.9300 1.215684 281.54 291.42 5.35
1492 81.9800 1.215074 284.56 290.15 5.37
1493 82.0300 1.214464 296.00 289.29 5.46
1494 82.0800 1.213855 289.95 288.67 5.40
1495 82.1300 1.213247 289.16 288.20 5.39
1496 82.1800 1.212640 287.30 287.84 5.39
1497 82.2300 1.212034 281.29 287.55 5.33
1498 82.2800 1.211428 294.63 287.39 5.47
1499 82.3300 1.210824 287.80 287.21 5.40
1500 82.3800 1.210220 297.45 287.06 5.47
1501 82.4300 1.209617 303.78 286.95 5.61
1502 82.4800 1.209014 292.47 286.87 5.43
1503 82.5300 1.208413 289.17 286.82 5.43
1504 82.5800 1.207813 286.30 286.78 5.41
1505 82.6300 1.207213 286.73 286.76 5.38
1506 82.6800 1.206614 286.52 286.81 5.42
1507 82.7300 1.206016 283.72 286.89 5.38
1508 82.7800 1.205419 284.08 287.00 5.40
1509 82.8300 1.204823 282.25 287.13 5.37
1510 82.8800 1.204227 287.90 287.28 5.39
1511 82.9300 1.203632 293.67 287.45 5.44
1512 82.9800 1.203038 287.82 287.64 5.38
1513 83.0300 1.202445 280.92 287.87 5.37
1514 83.0800 1.201853 284.22 288.13 5.36
1515 83.1300 1.201261 292.11 288.43 5.42
1516 83.1800 1.200671 287.27 288.78 5.37
1517 83.2300 1.200081 283.11 289.20 5.33
1518 83.2800 1.199492 294.08 289.71 5.43
1519 83.3300 1.198903 286.94 290.33 5.37
1520 83.3800 1.198316 276.10 291.14 5.26
1521 83.4300 1.197729 279.23 292.24 5.30
1522 83.4800 1.197143 281.29 293.88 5.37
1523 83.5300 1.196558 290.24 296.54 5.43
1524 83.5800 1.195974 297.67 300.98 5.47
1525 83.6300 1.195391 297.01 308.27 5.46
1526 83.6800 1.194808 318.34 319.47 5.66
1527 83.7300 1.194226 338.46 335.09 5.83
1528 83.7800 1.193645 365.44 354.27 6.05
1529 83.8300 1.193065 378.32 373.77 6.16
1530 83.8800 1.192485 392.07 387.25 6.28
1531 83.9300 1.191907 380.64 387.83 6.20
1532 83.9800 1.191329 368.23 375.21 6.12
1533 84.0300 1.190752 357.95 356.07 6.02
1534 84.0800 1.190175 338.30 336.95 5.85
1535 84.1300 1.189600 320.65 321.27 5.68
1536 84.1800 1.189025 314.17 310.04 5.63
1537 84.2300 1.188451 298.82 302.81 5.55
1538 84.2800 1.187878 299.10 298.51 5.49
1539 84.3300 1.187305 295.63 296.01 5.47
1540 84.3800 1.186734 293.80 294.49 5.45
1541 84.4300 1.186163 309.73 293.44 5.57
1542 84.4800 1.185593 294.51 292.64 5.46
1543 84.5300 1.185023 291.17 292.03 5.43
1544 84.5800 1.184455 294.93 291.56 5.50
1545 84.6300 1.183887 291.83 291.21 5.43
1546 84.6800 1.183320 286.24 290.95 5.37
1547 84.7300 1.182754 287.64 290.76 5.38
1548 84.7800 1.182188 292.28 290.57 5.43
1549 84.8300 1.181624 291.55 290.50 5.43
1550 84.8800 1.181060 299.48 290.38 5.51
1551 84.9300 1.180496 296.02 290.29 5.47
1552 84.9800 1.179934 296.49 290.22 5.47
1553 85.0300 1.179372 312.05 290.16 5.61
1554 85.0800 1.178811 305.24 290.11 5.55
1555 85.1300 1.178251 308.69 290.08 5.57
1556 85.1800 1.177692 316.09 290.06 5.63
1557 85.2300 1.177133 306.12 290.04 5.54
1558 85.2800 1.176575 314.58 290.03 5.63
1559 85.3300 1.176018 307.60 290.03 5.61
1560 85.3800 1.175462 295.46 290.04 5.51
1561 85.4300 1.174906 290.39 290.05 5.43
1562 85.4800 1.174351 305.41 290.06 5.54
1563 85.5300 1.173797 300.86 290.08 5.50
1564 85.5800 1.173244 303.06 290.10 5.55
1565 85.6300 1.172691 299.46 290.12 5.61
1566 85.6800 1.172139 302.85 290.15 5.56
1567 85.7300 1.171588 305.52 290.18 5.54
1568 85.7800 1.171038 293.52 290.21 5.46
1569 85.8300 1.170488 288.91 290.25 5.46
1570 85.8800 1.169939 299.58 290.29 5.51
1571 85.9300 1.169391 297.43 290.33 5.47
1572 85.9800 1.168843 284.84 290.38 5.39
1573 86.0300 1.168296 288.85 290.43 5.42
1574 86.0800 1.167751 299.39 290.48 5.49
1575 86.1300 1.167205 298.12 290.53 5.47
1576 86.1800 1.166661 302.48 290.59 5.52
1577 86.2300 1.166117 298.16 290.66 5.51
1578 86.2800 1.165574 297.11 290.73 5.50
1579 86.3300 1.165031 297.76 290.82 5.50
1580 86.3800 1.164490 298.97 290.92 5.51
1581 86.4300 1.163949 299.68 291.06 5.53
1582 86.4800 1.163409 299.05 291.25 5.53
1583 86.5300 1.162869 299.77 291.52 5.51
1584 86.5800 1.162331 299.93 291.90 5.55
1585 86.6300 1.161793 297.40 292.37 5.54
1586 86.6800 1.161255 296.85 292.88 5.47
1587 86.7300 1.160719 304.95 293.32 5.54
1588 86.7800 1.160183 293.37 293.49 5.43
1589 86.8300 1.159648 292.66 293.35 5.49
1590 86.8800 1.159113 300.82 293.02 5.57
1591 86.9300 1.158580 300.39 292.67 5.49
1592 86.9800 1.158046 295.40 292.40 5.51
1593 87.0300 1.157514 293.58 292.23 5.47
1594 87.0800 1.156983 299.79 292.16 5.49
1595 87.1300 1.156452 289.39 292.17 5.44
1596 87.1800 1.155922 289.67 292.22 5.41
1597 87.2300 1.155392 293.84 292.31 5.44
1598 87.2800 1.154863 295.12 292.42 5.45
1599 87.3300 1.154335 295.89 292.55 5.45
1600 87.3800 1.153808 294.84 292.69 5.44
1601 87.4300 1.153281 293.26 292.85 5.53
1602 87.4800 1.152755 290.00 293.03 5.43
1603 87.5300 1.152230 294.92 293.23 5.48
1604 87.5800 1.151706 285.20 293.45 5.43
1605 87.6300 1.151182 297.52 293.69 5.48
1606 87.6800 1.150658 294.88 294.04 5.46
1607 87.7300 1.150136 288.56 294.47 5.39
1608 87.7800 1.149614 298.82 294.95 5.51
1609 87.8300 1.149093 297.42 295.48 5.51
1610 87.8800 1.148573 288.59 296.07 5.40
1611 87.9300 1.148053 304.38 296.73 5.56
1612 87.9800 1.147534 305.89 297.50 5.55
1613 88.0300 1.147016 302.87 298.39 5.51
1614 88.0800 1.146498 296.59 299.44 5.53
1615 88.1300 1.145981 301.44 300.71 5.53
1616 88.1800 1.145465 299.05 302.27 5.55
1617 88.2300 1.144949 303.38 304.29 5.53
1618 88.2800 1.144434 297.14 307.09 5.50
1619 88.3300 1.143920 298.48 311.30 5.49
1620 88.3800 1.143407 312.58 318.13 5.62
1621 88.4300 1.142894 325.61 329.64 5.77
1622 88.4800 1.142381 339.54 348.35 5.84
1623 88.5300 1.141870 383.51 376.57 6.21
1624 88.5800 1.141359 433.43 414.67 6.60
1625 88.6300 1.140849 467.39 458.78 6.87
1626 88.6800 1.140339 501.76 497.76 7.10
1627 88.7300 1.139830 516.59 513.42 7.20
1628 88.7800 1.139322 499.49 495.81 7.08
1629 88.8300 1.138815 441.52 456.54 6.66
1630 88.8800 1.138308 412.64 413.62 6.45
1631 88.9300 1.137802 371.68 377.65 6.11
1632 88.9800 1.137296 347.95 352.20 5.92
1633 89.0300 1.136792 324.42 336.78 5.71
1634 89.0800 1.136287 332.37 328.93 5.78
1635 89.1300 1.135784 333.93 325.70 5.79
1636 89.1800 1.135281 321.05 324.14 5.68
1637 89.2300 1.134779 309.79 321.93 5.61
1638 89.2800 1.134277 310.00 318.37 5.61
1639 89.3300 1.133777 307.46 314.34 5.56
1640 89.3800 1.133276 298.89 310.71 5.56
1641 89.4300 1.132777 306.54 307.88 5.55
1642 89.4800 1.132278 299.70 305.89 5.51
1643 89.5300 1.131780 294.78 304.59 5.44
1644 89.5800 1.131282 308.46 303.78 5.57
1645 89.6300 1.130785 305.30 303.28 5.54
1646 89.6800 1.130289 294.72 302.98 5.53
1647 89.7300 1.129793 290.62 302.81 5.45
1648 89.7800 1.129298 304.69 302.73 5.54
1649 89.8300 1.128804 293.46 302.73 5.52
1650 89.8800 1.128310 296.32 302.81 5.49
1651 89.9300 1.127817 292.75 302.99 5.49
1652 89.9800 1.127325 300.31 303.19 5.50
1653 90.0300 1.126833 298.39 303.44 5.48
1654 90.0800 1.126342 300.61 303.74 5.50
1655 90.1300 1.125852 300.30 304.09 5.51
1656 90.1800 1.125362 308.02 304.50 5.56
1657 90.2300 1.124873 308.80 304.98 5.57
1658 90.2800 1.124384 295.08 305.53 5.48
1659 90.3300 1.123896 300.03 306.18 5.51
1660 90.3800 1.123409 302.68 306.93 5.51
1661 90.4300 1.122922 307.91 307.83 5.56
1662 90.4800 1.122436 316.98 308.90 5.64
1663 90.5300 1.121951 315.95 310.20 5.64
1664 90.5800 1.121466 318.42 311.83 5.66
1665 90.6300 1.120982 312.67 313.92 5.63
1666 90.6800 1.120499 309.52 316.79 5.60
1667 90.7300 1.120016 322.10 321.13 5.69
1668 90.7800 1.119534 321.90 328.18 5.70
1669 90.8300 1.119052 336.78 340.01 5.82
1670 90.8800 1.118571 360.94 359.41 6.03
1671 90.9300 1.118091 403.00 388.91 6.36
1672 90.9800 1.117611 455.01 429.01 6.78
1673 91.0300 1.117132 504.59 475.52 7.12
1674 91.0800 1.116654 535.78 515.65 7.34
1675 91.1300 1.116176 528.60 528.98 7.30
1676 91.1800 1.115699 498.23 506.37 7.07
1677 91.2300 1.115222 458.68 462.92 6.79
1678 91.2800 1.114746 415.83 417.88 6.47
1679 91.3300 1.114271 374.66 381.18 6.19
1680 91.3800 1.113796 363.25 355.33 6.06
1681 91.4300 1.113322 338.13 339.01 5.83
1682 91.4800 1.112849 314.12 329.44 5.72
1683 91.5300 1.112376 313.06 323.97 5.69
1684 91.5800 1.111903 316.55 320.66 5.73
1685 91.6300 1.111432 315.28 318.42 5.69
1686 91.6800 1.110961 316.29 316.77 5.65
1687 91.7300 1.110490 312.35 315.53 5.62
1688 91.7800 1.110020 301.27 314.62 5.60
1689 91.8300 1.109551 312.65 313.99 5.61
1690 91.8800 1.109083 318.09 313.59 5.66
1691 91.9300 1.108615 316.68 313.37 5.74
1692 91.9800 1.108147 309.77 313.33 5.59
1693 92.0300 1.107680 313.81 313.45 5.68
1694 92.0800 1.107214 312.06 313.76 5.61
1695 92.1300 1.106749 314.03 314.23 5.62
1696 92.1800 1.106284 313.80 315.09 5.70
1697 92.2300 1.105819 314.72 316.62 5.63
1698 92.2800 1.105356 308.24 319.24 5.61
1699 92.3300 1.104892 318.06 323.41 5.65
1700 92.3800 1.104430 328.57 329.50 5.74
1701 92.4300 1.103968 334.94 337.41 5.81
1702 92.4800 1.103506 347.86 346.12 5.91
1703 92.5300 1.103045 366.70 353.13 6.07
1704 92.5800 1.102585 360.40 356.06 6.02
1705 92.6300 1.102126 352.88 355.61 5.98
1706 92.6800 1.101667 358.18 354.66 6.00
1707 92.7300 1.101208 349.96 355.22 5.93
1708 92.7800 1.100750 360.96 357.90 6.03
1709 92.8300 1.100293 369.71 362.42 6.09
1710 92.8800 1.099837 376.36 368.06 6.15
1711 92.9300 1.099380 373.12 373.98 6.13
1712 92.9800 1.098925 378.50 379.37 6.16
1713 93.0300 1.098470 391.33 383.56 6.30
1714 93.0800 1.098016 390.88 385.99 6.31
1715 93.1300 1.097562 397.77 386.35 6.33
1716 93.1800 1.097109 386.27 384.55 6.31
1717 93.2300 1.096656 375.18 380.76 6.16
1718 93.2800 1.096204 379.08 375.33 6.18
1719 93.3300 1.095753 363.81 368.74 6.05
1720 93.3800 1.095302 346.78 361.49 5.91
1721 93.4300 1.094852 347.31 354.05 5.95
1722 93.4800 1.094402 329.52 346.81 5.77
1723 93.5300 1.093953 342.10 340.09 5.87
1724 93.5800 1.093505 327.74 334.11 5.76
1725 93.6300 1.093057 316.17 328.98 5.66
1726 93.6800 1.092610 316.96 324.73 5.65
1727 93.7300 1.092163 321.89 321.34 5.68
1728 93.7800 1.091717 305.09 318.71 5.54
1729 93.8300 1.091271 316.90 316.74 5.65
1730 93.8800 1.090826 317.69 315.31 5.66
1731 93.9300 1.090381 315.29 314.30 5.64
1732 93.9800 1.089937 308.55 313.60 5.59
1733 94.0300 1.089494 318.26 313.14 5.70
1734 94.0800 1.089051 314.37 312.84 5.63
1735 94.1300 1.088609 317.32 312.66 5.64
1736 94.1800 1.088167 317.25 312.55 5.64
1737 94.2300 1.087726 311.42 312.50 5.62
1738 94.2800 1.087286 319.92 312.48 5.69
1739 94.3300 1.086846 322.10 312.49 5.71
1740 94.3800 1.086406 310.49 312.52 5.61
1741 94.4300 1.085968 316.70 312.56 5.70
1742 94.4800 1.085529 303.51 312.61 5.60
1743 94.5300 1.085092 314.06 312.61 5.62
1744 94.5800 1.084654 312.38 312.58 5.63
1745 94.6300 1.084218 307.14 312.55 5.60
1746 94.6800 1.083782 308.87 312.54 5.59
1747 94.7300 1.083346 308.04 312.54 5.61
1748 94.7800 1.082911 310.79 312.55 5.63
1749 94.8300 1.082477 312.79 312.58 5.61
1750 94.8800 1.082043 313.63 312.62 5.67
1751 94.9300 1.081610 307.42 312.67 5.58
1752 94.9800 1.081177 309.78 312.75 5.61
1753 95.0300 1.080745 303.79 312.86 5.58
1754 95.0800 1.080313 311.67 312.99 5.66
1755 95.1300 1.079883 313.88 313.17 5.65
1756 95.1800 1.079452 306.54 313.32 5.59
1757 95.2300 1.079022 323.54 313.60 5.74
1758 95.2800 1.078593 320.28 313.95 5.72
1759 95.3300 1.078164 317.05 314.41 5.66
1760 95.3800 1.077735 317.17 315.02 5.65
1761 95.4300 1.077308 322.36 315.83 5.70
1762 95.4800 1.076880 321.86 316.99 5.72
1763 95.5300 1.076454 323.48 318.78 5.72
1764 95.5800 1.076028 321.64 321.73 5.70
1765 95.6300 1.075602 331.47 326.76 5.77
1766 95.6800 1.075177 328.40 335.08 5.78
1767 95.7300 1.074752 349.86 347.77 5.93
1768 95.7800 1.074328 368.88 364.86 6.10
1769 95.8300 1.073905 384.95 383.77 6.22
1770 95.8800 1.073482 380.05 397.27 6.24
1771 95.9300 1.073060 379.01 396.40 6.17
1772 95.9800 1.072638 362.19 381.90 6.05
1773 96.0300 1.072217 357.81 363.12 6.00
1774 96.0800 1.071796 331.95 346.78 5.79
1775 96.1300 1.071376 325.82 335.14 5.76
1776 96.1800 1.070956 328.14 328.13 5.74
1777 96.2300 1.070537 321.83 324.75 5.72
1778 96.2800 1.070118 310.81 323.84 5.63
1779 96.3300 1.069700 316.08 324.25 5.66
1780 96.3800 1.069282 317.80 324.68 5.66
1781 96.4300 1.068865 313.26 323.82 5.64
1782 96.4800 1.068449 315.37 321.56 5.64
1783 96.5300 1.068033 312.11 318.90 5.65
1784 96.5800 1.067617 315.23 316.59 5.65
1785 96.6300 1.067203 315.89 314.87 5.71
1786 96.6800 1.066788 321.12 313.69 5.68
1787 96.7300 1.066374 312.47 312.92 5.60
1788 96.7800 1.065961 311.57 312.41 5.63
1789 96.8300 1.065548 316.79 312.06 5.67
1790 96.8800 1.065136 300.34 311.79 5.50
1791 96.9300 1.064724 305.82 311.59 5.56
1792 96.9800 1.064313 314.43 311.43 5.65
1793 97.0300 1.063902 306.60 311.30 5.61
1794 97.0800 1.063492 308.88 311.19 5.57
1795 97.1300 1.063082 314.85 311.12 5.64
1796 97.1800 1.062673 311.63 311.06 5.67
1797 97.2300 1.062264 306.87 311.02 5.59
1798 97.2800 1.061856 312.44 311.02 5.62
1799 97.3300 1.061448 309.27 311.03 5.61
1800 97.3800 1.061041 314.49 311.07 5.64
1801 97.4300 1.060635 312.01 311.06 5.61
1802 97.4800 1.060228 313.33 311.15 5.63
1803 97.5300 1.059823 304.27 311.28 5.68
1804 97.5800 1.059418 307.79 311.45 5.69
1805 97.6300 1.059013 306.26 311.68 5.59
1806 97.6800 1.058609 316.80 311.98 5.66
1807 97.7300 1.058206 322.39 312.40 5.70
1808 97.7800 1.057803 308.22 312.94 5.57
1809 97.8300 1.057400 305.52 313.69 5.65
1810 97.8800 1.056998 305.47 314.77 5.57
1811 97.9300 1.056597 321.34 316.40 5.68
1812 97.9800 1.056195 323.16 319.03 5.73
1813 98.0300 1.055795 320.40 323.35 5.78
1814 98.0800 1.055395 328.69 330.34 5.90
1815 98.1300 1.054996 342.90 340.86 5.88
1816 98.1800 1.054597 344.80 354.99 5.93
1817 98.2300 1.054198 363.16 370.64 6.04
1818 98.2800 1.053800 367.36 381.77 6.07
1819 98.3300 1.053403 366.84 381.76 6.07
1820 98.3800 1.053006 363.25 372.57 6.06
1821 98.4300 1.052609 358.32 361.49 6.04
1822 98.4800 1.052213 352.61 352.68 6.01
1823 98.5300 1.051818 344.35 347.03 5.89
1824 98.5800 1.051423 348.51 343.94 5.93
1825 98.6300 1.051028 345.08 342.41 5.92
1826 98.6800 1.050634 344.39 341.59 5.88
1827 98.7300 1.050241 356.61 340.87 5.98
1828 98.7800 1.049848 348.73 339.65 5.92
1829 98.8300 1.049455 343.95 337.24 5.89
1830 98.8800 1.049063 330.97 333.43 5.80
1831 98.9300 1.048672 327.72 329.02 5.78
1832 98.9800 1.048281 317.11 324.82 5.68
1833 99.0300 1.047890 319.08 321.22 5.69
1834 99.0800 1.047500 314.77 318.28 5.66
1835 99.1300 1.047110 314.03 315.96 5.62
1836 99.1800 1.046721 314.59 314.16 5.63
1837 99.2300 1.046333 314.86 312.79 5.66
1838 99.2800 1.045945 306.22 311.75 5.55
1839 99.3300 1.045557 309.01 310.98 5.58
1840 99.3800 1.045170 307.53 310.42 5.59
1841 99.4300 1.044783 315.02 310.00 5.69
1842 99.4800 1.044397 315.66 309.69 5.71
1843 99.5300 1.044011 317.11 309.45 5.75
1844 99.5800 1.043626 313.42 309.27 5.66
1845 99.6300 1.043242 306.28 309.12 5.55
1846 99.6800 1.042857 309.26 309.00 5.59
1847 99.7300 1.042474 309.61 308.89 5.63
1848 99.7800 1.042090 304.94 308.80 5.59
1849 99.8300 1.041708 309.33 308.72 5.64
1850 99.8800 1.041325 308.56 308.62 5.59
1851 99.9300 1.040943 317.82 308.52 5.68
1852 99.9800 1.040562 316.11 308.42 5.72
1853 100.0300 1.040181 309.16 308.32 5.64
1854 100.0800 1.039801 306.06 308.23 5.57
1855 100.1300 1.039421 305.23 308.14 5.58
1856 100.1800 1.039041 301.11 308.06 5.54
1857 100.2300 1.038662 310.04 307.98 5.58
1858 100.2800 1.038284 310.55 307.90 5.60
1859 100.3300 1.037906 306.27 307.82 5.55
1860 100.3800 1.037528 310.10 307.74 5.63
1861 100.4300 1.037151 309.69 307.70 5.58
1862 100.4800 1.036775 306.82 307.63 5.59
1863 100.5300 1.036399 309.59 307.55 5.67
1864 100.5800 1.036023 303.79 307.48 5.54
1865 100.6300 1.035648 298.76 307.42 5.50
1866 100.6800 1.035273 315.51 307.35 5.64
1867 100.7300 1.034899 317.50 307.28 5.65
1868 100.7800 1.034525 308.91 307.21 5.59
1869 100.8300 1.034152 307.98 307.15 5.63
1870 100.8800 1.033779 313.95 307.09 5.64
1871 100.9300 1.033406 298.64 307.02 5.50
1872 100.9800 1.033034 298.24 306.96 5.52
1873 101.0300 1.032663 300.35 306.90 5.49
1874 101.0800 1.032292 308.25 306.84 5.56
1875 101.1300 1.031921 311.34 306.78 5.59
1876 101.1800 1.031551 294.42 306.72 5.47
1877 101.2300 1.031182 294.89 306.66 5.47
1878 101.2800 1.030813 308.37 306.61 5.57
1879 101.3300 1.030444 307.91 306.55 5.58
1880 101.3800 1.030076 311.92 306.49 5.59
1881 101.4300 1.029708 300.11 306.44 5.49
1882 101.4800 1.029340 294.92 306.38 5.49
1883 101.5300 1.028974 301.48 306.33 5.54
1884 101.5800 1.028607 301.70 306.27 5.55
1885 101.6300 1.028241 311.68 306.22 5.60
1886 101.6800 1.027876 305.65 306.17 5.59
1887 101.7300 1.027511 307.12 306.12 5.57
1888 101.7800 1.027146 305.24 306.08 5.53
1889 101.8300 1.026782 299.45 306.03 5.48
1890 101.8800 1.026418 303.54 305.98 5.54
1891 101.9300 1.026055 310.84 305.91 5.59
1892 101.9800 1.025692 311.79 305.87 5.62
1893 102.0300 1.025330 307.33 305.83 5.59
1894 102.0800 1.024968 301.90 305.80 5.54
1895 102.1300 1.024607 300.86 305.76 5.52
1896 102.1800 1.024246 292.05 305.74 5.45
1897 102.2300 1.023885 303.98 305.73 5.59
1898 102.2800 1.023525 305.08 305.72 5.57
1899 102.3300 1.023166 313.96 305.72 5.63
1900 102.3800 1.022806 303.69 305.73 5.56
1901 102.4300 1.022448 306.94 305.75 5.61
1902 102.4800 1.022089 311.26 305.79 5.64
1903 102.5300 1.021732 301.69 305.84 5.57
1904 102.5800 1.021374 305.06 305.92 5.57
1905 102.6300 1.021017 300.22 306.03 5.51
1906 102.6800 1.020661 307.16 306.20 5.56
1907 102.7300 1.020305 308.17 306.43 5.57
1908 102.7800 1.019949 304.61 306.77 5.57
1909 102.8300 1.019594 300.39 307.32 5.55
1910 102.8800 1.019239 297.80 308.24 5.49
1911 102.9300 1.018885 311.88 309.83 5.63
1912 102.9800 1.018531 320.16 312.47 5.68
1913 103.0300 1.018178 320.74 316.46 5.70
1914 103.0800 1.017825 325.56 321.63 5.74
1915 103.1300 1.017472 329.47 326.30 5.78
1916 103.1800 1.017120 336.75 327.25 5.81
1917 103.2300 1.016768 323.98 323.52 5.70
1918 103.2800 1.016417 320.28 318.19 5.69
1919 103.3300 1.016066 312.95 313.63 5.62
1920 103.3800 1.015716 310.21 310.45 5.67
1921 103.4300 1.015366 311.98 308.46 5.65
1922 103.4800 1.015017 307.82 307.27 5.62
1923 103.5300 1.014668 305.42 306.56 5.67
1924 103.5800 1.014319 303.00 306.09 5.62
1925 103.6300 1.013971 304.91 305.77 5.55
1926 103.6800 1.013623 315.77 305.54 5.66
1927 103.7300 1.013276 306.86 305.37 5.58
1928 103.7800 1.012929 296.64 305.25 5.51
1929 103.8300 1.012582 298.37 305.16 5.57
1930 103.8800 1.012236 303.35 305.11 5.52
1931 103.9300 1.011891 300.04 305.08 5.48
1932 103.9800 1.011545 315.02 305.09 5.63
1933 104.0300 1.011201 301.55 305.13 5.52
1934 104.0800 1.010856 304.12 305.21 5.53
1935 104.1300 1.010512 312.45 305.33 5.68
1936 104.1800 1.010169 306.58 305.51 5.59
1937 104.2300 1.009826 294.03 305.82 5.50
1938 104.2800 1.009483 314.37 306.26 5.65
1939 104.3300 1.009141 299.86 306.92 5.54
1940 104.3800 1.008799 311.27 307.96 5.59
1941 104.4300 1.008458 313.92 309.69 5.64
1942 104.4800 1.008117 313.03 312.56 5.62
1943 104.5300 1.007777 314.57 317.03 5.64
1944 104.5800 1.007437 331.32 323.12 5.78
1945 104.6300 1.007097 319.39 329.38 5.68
1946 104.6800 1.006758 328.88 332.29 5.76
1947 104.7300 1.006419 323.94 329.55 5.71
1948 104.7800 1.006081 329.15 323.43 5.78
1949 104.8300 1.005743 319.39 317.50 5.68
1950 104.8800 1.005405 306.62 313.21 5.56
1951 104.9300 1.005068 309.35 310.53 5.58
1952 104.9800 1.004731 321.91 309.04 5.72
1953 105.0300 1.004395 311.53 308.27 5.66
1954 105.0800 1.004059 307.16 307.96 5.65
1955 105.1300 1.003723 309.90 307.95 5.58
1956 105.1800 1.003388 307.38 308.19 5.59
1957 105.2300 1.003054 312.69 308.70 5.65
1958 105.2800 1.002720 315.56 309.55 5.63
1959 105.3300 1.002386 315.40 310.95 5.65
1960 105.3800 1.002052 316.86 313.30 5.71
1961 105.4300 1.001719 319.90 317.31 5.75
1962 105.4800 1.001387 326.08 324.08 5.72
1963 105.5300 1.001055 344.26 334.67 5.88
1964 105.5800 1.000723 352.79 348.96 5.99
1965 105.6300 1.000391 364.74 362.53 6.11
1966 105.6800 1.000060 347.06 365.43 5.90
1967 105.7300 0.999730 350.80 354.96 5.93
1968 105.7800 0.999400 339.86 340.23 5.86
1969 105.8300 0.999070 335.66 328.15 5.82
1970 105.8800 0.998741 330.19 320.15 5.80
1971 105.9300 0.998412 319.06 315.49 5.67
1972 105.9800 0.998083 318.73 313.27 5.67
1973 106.0300 0.997755 309.40 312.58 5.57
1974 106.0800 0.997428 317.92 313.13 5.66
1975 106.1300 0.997100 318.32 314.48 5.68
1976 106.1800 0.996773 309.74 315.53 5.58
1977 106.2300 0.996447 312.34 314.74 5.61
1978 106.2800 0.996121 311.76 312.42 5.60
1979 106.3300 0.995795 309.34 310.01 5.59
1980 106.3800 0.995470 308.04 308.19 5.66
1981 106.4300 0.995145 317.41 306.99 5.72
1982 106.4800 0.994821 309.72 306.23 5.60
1983 106.5300 0.994497 302.65 305.75 5.54
1984 106.5800 0.994173 307.55 305.43 5.57
1985 106.6300 0.993850 311.96 305.20 5.63
1986 106.6800 0.993527 311.62 305.05 5.63
1987 106.7300 0.993204 308.97 304.93 5.58
1988 106.7800 0.992882 305.08 304.85 5.56
1989 106.8300 0.992561 300.73 304.80 5.50
1990 106.8800 0.992239 307.26 304.78 5.58
1991 106.9300 0.991919 304.43 304.78 5.57
1992 106.9800 0.991598 301.81 304.80 5.56
1993 107.0300 0.991278 296.19 304.84 5.51
1994 107.0800 0.990958 298.57 304.90 5.55
1995 107.1300 0.990639 307.38 304.99 5.62
1996 107.1800 0.990320 298.68 305.10 5.54
1997 107.2300 0.990002 309.07 305.24 5.57
1998 107.2800 0.989684 310.92 305.47 5.63
1999 107.3300 0.989366 314.67 305.78 5.65
2000 107.3800 0.989049 299.54 306.15 5.49
2001 107.4300 0.988732 291.93 306.57 5.43
2002 107.4800 0.988415 296.96 307.08 5.50
2003 107.5300 0.988099 307.64 307.68 5.58
2004 107.5800 0.987783 305.74 308.42 5.63
2005 107.6300 0.987468 305.29 309.34 5.59
2006 107.6800 0.987153 309.77 310.50 5.62
2007 107.7300 0.986838 300.33 312.01 5.52
2008 107.7800 0.986524 312.22 314.02 5.63
2009 107.8300 0.986210 317.46 316.85 5.71
2010 107.8800 0.985897 316.15 321.04 5.68
2011 107.9300 0.985584 333.17 327.70 5.83
2012 107.9800 0.985271 343.82 338.79 5.89
2013 108.0300 0.984959 369.71 357.04 6.12
2014 108.0800 0.984647 394.18 384.83 6.29
2015 108.1300 0.984336 415.43 419.21 6.46
2016 108.1800 0.984024 408.25 441.52 6.41
2017 108.2300 0.983714 412.07 430.44 6.46
2018 108.2800 0.983403 383.50 398.12 6.25
2019 108.3300 0.983093 368.31 367.26 6.10
2020 108.3800 0.982784 353.18 345.67 6.00
2021 108.4300 0.982475 333.48 332.30 5.81
2022 108.4800 0.982166 330.37 324.34 5.84
2023 108.5300 0.981857 314.92 319.52 5.64
2024 108.5800 0.981549 303.45 316.44 5.56
2025 108.6300 0.981242 309.92 314.34 5.58
2026 108.6800 0.980934 317.21 312.83 5.70
2027 108.7300 0.980627 311.47 311.70 5.62
2028 108.7800 0.980321 302.73 310.85 5.51
2029 108.8300 0.980015 310.83 310.21 5.60
2030 108.8800 0.979709 313.69 309.72 5.63
2031 108.9300 0.979403 320.69 309.35 5.74
2032 108.9800 0.979098 312.25 309.07 5.63
2033 109.0300 0.978794 317.78 308.86 5.68
2034 109.0800 0.978490 306.85 308.71 5.64
2035 109.1300 0.978186 300.64 308.60 5.67
2036 109.1800 0.977882 314.22 308.53 5.67
2037 109.2300 0.977579 309.12 308.50 5.64
2038 109.2800 0.977276 314.17 308.49 5.67
2039 109.3300 0.976974 316.19 308.51 5.68
2040 109.3800 0.976672 317.64 308.45 5.66
2041 109.4300 0.976370 316.36 308.42 5.68
2042 109.4800 0.976069 304.50 308.42 5.57
2043 109.5300 0.975768 315.55 308.43 5.65
2044 109.5800 0.975467 315.67 308.47 5.66
2045 109.6300 0.975167 302.23 308.53 5.54
2046 109.6800 0.974867 306.22 308.61 5.59
2047 109.7300 0.974568 312.66 308.73 5.62
2048 109.7800 0.974269 310.01 308.88 5.59
2049 109.8300 0.973970 311.42 309.06 5.61
2050 109.8800 0.973672 304.67 309.29 5.59
2051 109.9300 0.973374 294.92 309.58 5.48
2052 109.9800 0.973076 295.85 309.94 5.47
2053 110.0300 0.972779 306.63 310.38 5.57
2054 110.0800 0.972482 305.16 310.93 5.57
2055 110.1300 0.972186 312.32 311.63 5.63
2056 110.1800 0.971890 304.46 312.53 5.62
2057 110.2300 0.971594 316.54 313.71 5.70
2058 110.2800 0.971298 315.79 315.26 5.66
2059 110.3300 0.971003 320.07 317.37 5.70
2060 110.3800 0.970709 319.50 320.33 5.70
2061 110.4300 0.970414 328.27 324.67 5.76
2062 110.4800 0.970120 336.82 331.40 5.88
2063 110.5300 0.969827 349.17 342.38 5.92
2064 110.5800 0.969534 370.44 360.69 6.13
2065 110.6300 0.969241 399.67 390.07 6.36
2066 110.6800 0.968948 432.84 429.78 6.61
2067 110.7300 0.968656 438.28 459.36 6.64
2068 110.7800 0.968364 425.60 449.05 6.54
2069 110.8300 0.968073 405.23 411.74 6.38
2070 110.8800 0.967782 381.03 376.23 6.18
2071 110.9300 0.967491 356.90 352.09 6.00
2072 110.9800 0.967201 342.65 337.40 5.90
2073 111.0300 0.966911 328.98 328.70 5.78
2074 111.0800 0.966621 327.46 323.52 5.86
2075 111.1300 0.966332 318.77 320.48 5.69
2076 111.1800 0.966043 326.05 318.64 5.76
2077 111.2300 0.965755 308.04 316.98 5.61
2078 111.2800 0.965466 308.29 315.03 5.68
2079 111.3300 0.965179 316.36 313.17 5.64
2080 111.3800 0.964891 306.85 311.72 5.57
2081 111.4300 0.964604 307.93 310.66 5.67
2082 111.4800 0.964317 304.64 309.87 5.63
2083 111.5300 0.964031 314.57 309.27 5.67
2084 111.5800 0.963745 313.61 308.79 5.65
2085 111.6300 0.963459 311.71 308.40 5.70
2086 111.6800 0.963174 315.82 308.07 5.77
2087 111.7300 0.962889 309.85 307.80 5.66
2088 111.7800 0.962604 305.12 307.57 5.56
2089 111.8300 0.962320 308.40 307.36 5.59
2090 111.8800 0.962036 307.41 307.18 5.56
2091 111.9300 0.961752 303.35 307.03 5.53
2092 111.9800 0.961469 300.74 306.89 5.55
2093 112.0300 0.961186 301.12 306.76 5.54
2094 112.0800 0.960903 303.21 306.65 5.61
2095 112.1300 0.960621 301.88 306.55 5.53
2096 112.1800 0.960339 294.73 306.46 5.49
2097 112.2300 0.960058 308.43 306.37 5.56
2098 112.2800 0.959777 312.91 306.30 5.60
2099 112.3300 0.959496 317.34 306.23 5.65
2100 112.3800 0.959216 308.44 306.16 5.65
2101 112.4300 0.958935 305.83 306.10 5.61
2102 112.4800 0.958656 318.56 306.04 5.69
2103 112.5300 0.958376 304.99 305.99 5.67
2104 112.5800 0.958097 310.61 305.94 5.60
2105 112.6300 0.957818 309.96 305.89 5.61
2106 112.6800 0.957540 310.98 305.84 5.64
2107 112.7300 0.957262 303.63 305.85 5.57
2108 112.7800 0.956984 310.50 305.89 5.61
2109 112.8300 0.956707 302.21 305.94 5.61
2110 112.8800 0.956430 309.75 305.99 5.59
2111 112.9300 0.956153 297.57 306.04 5.48
2112 112.9800 0.955877 298.70 306.08 5.55
2113 113.0300 0.955601 298.78 306.14 5.56
2114 113.0800 0.955325 308.58 306.26 5.61
2115 113.1300 0.955050 297.56 306.32 5.50
2116 113.1800 0.954775 304.22 306.37 5.54
2117 113.2300 0.954500 315.46 306.43 5.67
2118 113.2800 0.954226 319.31 306.42 5.74
2119 113.3300 0.953952 313.36 306.48 5.68
2120 113.3800 0.953678 310.39 306.54 5.64
2121 113.4300 0.953405 310.25 306.60 5.60
2122 113.4800 0.953132 304.81 306.66 5.59
2123 113.5300 0.952860 307.42 306.73 5.58
2124 113.5800 0.952587 301.61 306.79 5.53
2125 113.6300 0.952315 308.97 306.85 5.60
2126 113.6800 0.952044 322.17 306.92 5.72
2127 113.7300 0.951772 314.71 306.98 5.65
2128 113.7800 0.951502 320.16 307.05 5.70
2129 113.8300 0.951231 310.35 307.11 5.63
2130 113.8800 0.950961 314.54 307.18 5.64
2131 113.9300 0.950691 315.37 307.25 5.72
2132 113.9800 0.950421 304.87 307.31 5.62
2133 114.0300 0.950152 305.50 307.38 5.63
2134 114.0800 0.949883 302.73 307.45 5.58
2135 114.1300 0.949615 310.33 307.52 5.60
2136 114.1800 0.949346 318.64 307.59 5.68
2137 114.2300 0.949078 317.99 307.65 5.69
2138 114.2800 0.948811 313.26 307.72 5.66
2139 114.3300 0.948544 315.78 307.79 5.71
2140 114.3800 0.948277 303.09 307.86 5.64
2141 114.4300 0.948010 309.23 307.93 5.65
2142 114.4800 0.947744 310.39 308.00 5.65
2143 114.5300 0.947478 312.87 308.07 5.63
2144 114.5800 0.947212 320.44 308.14 5.68
2145 114.6300 0.946947 308.65 308.21 5.64
2146 114.6800 0.946682 307.14 308.29 5.70
2147 114.7300 0.946417 312.31 308.36 5.61
2148 114.7800 0.946153 318.85 308.43 5.68
2149 114.8300 0.945889 299.18 308.50 5.51
2150 114.8800 0.945626 299.50 308.58 5.51
2151 114.9300 0.945362 308.21 308.65 5.58
2152 114.9800 0.945099 306.30 308.72 5.69
2153 115.0300 0.944837 314.34 308.80 5.66
2154 115.0800 0.944574 310.39 308.87 5.62
2155 115.1300 0.944312 322.78 308.94 5.71
2156 115.1800 0.944051 318.49 309.02 5.70
2157 115.2300 0.943789 318.02 309.09 5.66
2158 115.2800 0.943528 310.24 309.17 5.65
2159 115.3300 0.943268 311.37 309.24 5.67
2160 115.3800 0.943007 300.38 309.38 5.64
2161 115.4300 0.942747 315.96 309.46 5.74
2162 115.4800 0.942487 302.01 309.54 5.73
2163 115.5300 0.942228 301.75 309.61 5.64
2164 115.5800 0.941969 309.09 309.61 5.61
2165 115.6300 0.941710 317.65 309.69 5.67
2166 115.6800 0.941452 317.24 309.77 5.71
2167 115.7300 0.941194 307.60 309.86 5.60
2168 115.7800 0.940936 308.62 309.95 5.62
2169 115.8300 0.940678 306.38 310.04 5.57
2170 115.8800 0.940421 303.65 310.13 5.54
2171 115.9300 0.940164 318.28 310.22 5.67
2172 115.9800 0.939908 312.73 310.32 5.60
2173 116.0300 0.939651 310.73 310.42 5.59
2174 116.0800 0.939396 314.13 310.52 5.64
2175 116.1300 0.939140 306.84 310.64 5.62
2176 116.1800 0.938885 311.07 310.77 5.64
2177 116.2300 0.938630 313.99 310.93 5.67
2178 116.2800 0.938375 309.32 311.14 5.69
2179 116.3300 0.938121 307.21 311.41 5.57
2180 116.3800 0.937867 303.46 311.76 5.53
2181 116.4300 0.937613 307.92 312.15 5.60
2182 116.4800 0.937360 317.01 312.38 5.67
2183 116.5300 0.937107 310.54 312.33 5.61
2184 116.5800 0.936854 313.83 312.15 5.64
2185 116.6300 0.936602 314.16 311.99 5.67
2186 116.6800 0.936350 308.60 311.91 5.61
2187 116.7300 0.936098 301.24 311.89 5.59
2188 116.7800 0.935846 304.87 311.93 5.55
2189 116.8300 0.935595 308.38 311.99 5.59
2190 116.8800 0.935344 311.49 312.07 5.67
2191 116.9300 0.935094 315.33 312.17 5.65
2192 116.9800 0.934844 310.60 312.30 5.66
2193 117.0300 0.934594 307.76 312.44 5.64
2194 117.0800 0.934344 307.73 312.58 5.68
2195 117.1300 0.934095 311.80 312.73 5.63
2196 117.1800 0.933846 313.94 312.89 5.62
2197 117.2300 0.933597 305.52 313.06 5.59
2198 117.2800 0.933349 306.07 313.24 5.59
2199 117.3300 0.933101 301.04 313.43 5.53
2200 117.3800 0.932853 315.63 313.63 5.64
2201 117.4300 0.932606 312.49 313.84 5.60
2202 117.4800 0.932359 313.92 314.07 5.62
2203 117.5300 0.932112 321.50 314.31 5.69
2204 117.5800 0.931865 322.73 314.58 5.70
2205 117.6300 0.931619 312.96 314.86 5.65
2206 117.6800 0.931373 314.09 315.18 5.65
2207 117.7300 0.931128 324.55 315.54 5.71
2208 117.7800 0.930882 310.36 315.95 5.62
2209 117.8300 0.930637 311.70 316.40 5.70
2210 117.8800 0.930393 319.28 316.92 5.67
2211 117.9300 0.930148 316.75 317.52 5.66
2212 117.9800 0.929904 320.59 318.23 5.68
2213 118.0300 0.929661 326.45 319.09 5.77
2214 118.0800 0.929417 327.61 320.13 5.83
2215 118.1300 0.929174 328.45 321.43 5.77
2216 118.1800 0.928931 319.96 323.10 5.74
2217 118.2300 0.928689 312.17 325.30 5.71
2218 118.2800 0.928446 324.04 328.32 5.71
2219 118.3300 0.928205 329.02 332.69 5.78
2220 118.3800 0.927963 339.86 339.33 5.87
2221 118.4300 0.927722 346.54 349.69 5.92
2222 118.4800 0.927481 365.60 365.67 6.07
2223 118.5300 0.927240 392.19 388.89 6.30
2224 118.5800 0.927000 406.30 417.61 6.40
2225 118.6300 0.926759 412.98 440.49 6.44
2226 118.6800 0.926520 421.57 440.97 6.50
2227 118.7300 0.926280 429.41 420.21 6.57
2228 118.7800 0.926041 396.31 393.01 6.31
2229 118.8300 0.925802 378.46 369.74 6.16
2230 118.8800 0.925563 361.75 353.32 6.10
2231 118.9300 0.925325 341.75 342.76 5.91
2232 118.9800 0.925087 333.71 336.29 5.81
2233 119.0300 0.924849 333.37 332.44 5.84
2234 119.0800 0.924612 327.32 330.12 5.82
2235 119.1300 0.924375 326.86 328.44 5.82
2236 119.1800 0.924138 317.75 326.76 5.68
2237 119.2300 0.923901 306.14 325.07 5.60
2238 119.2800 0.923665 329.79 323.59 5.77
2239 119.3300 0.923429 327.32 322.43 5.75
2240 119.3800 0.923194 323.60 321.58 5.75
2241 119.4300 0.922958 327.35 320.96 5.78
2242 119.4800 0.922723 321.75 320.51 5.74
2243 119.5300 0.922489 317.70 320.19 5.69
2244 119.5800 0.922254 322.66 319.96 5.72
2245 119.6300 0.922020 322.04 319.79 5.71
2246 119.6800 0.921786 318.34 319.67 5.70
2247 119.7300 0.921552 324.72 319.60 5.71
2248 119.7800 0.921319 319.64 319.55 5.66
2249 119.8300 0.921086 318.53 319.54 5.70
2250 119.8800 0.920854 316.57 319.56 5.75
2251 119.9300 0.920621 324.65 319.59 5.73
2252 119.9800 0.920389 321.23 319.65 5.70
2253 120.0300 0.920157 318.86 319.73 5.72
2254 120.0800 0.919926 318.91 319.83 5.72
2255 120.1300 0.919695 315.29 319.94 5.66
2256 120.1800 0.919464 319.96 320.08 5.72
2257 120.2300 0.919233 320.42 320.24 5.71
2258 120.2800 0.919003 319.08 320.42 5.70
2259 120.3300 0.918773 316.40 320.62 5.70
2260 120.3800 0.918543 315.21 320.81 5.68
2261 120.4300 0.918313 317.32 321.01 5.68
2262 120.4800 0.918084 322.93 321.26 5.69
2263 120.5300 0.917855 323.54 321.54 5.72
2264 120.5800 0.917627 310.39 321.88 5.63
2265 120.6300 0.917398 318.87 322.28 5.69
2266 120.6800 0.917170 331.57 322.77 5.80
2267 120.7300 0.916942 323.94 323.35 5.71
2268 120.7800 0.916715 324.89 324.07 5.75
2269 120.8300 0.916488 324.72 324.97 5.74
2270 120.8800 0.916261 328.43 326.11 5.74
2271 120.9300 0.916034 325.22 327.60 5.77
2272 120.9800 0.915808 329.37 329.59 5.79
2273 121.0300 0.915582 339.63 332.39 5.88
2274 121.0800 0.915356 326.81 336.51 5.77
2275 121.1300 0.915131 338.29 342.78 5.84
2276 121.1800 0.914906 349.75 352.36 5.93
2277 121.2300 0.914681 354.17 366.56 5.96
2278 121.2800 0.914456 365.60 386.04 6.06
2279 121.3300 0.914232 398.77 408.53 6.33
2280 121.3800 0.914008 414.24 425.36 6.49
2281 121.4300 0.913784 413.39 425.75 6.48
2282 121.4800 0.913561 402.11 410.56 6.36
2283 121.5300 0.913337 394.89 389.47 6.30
2284 121.5800 0.913114 377.17 370.05 6.15
2285 121.6300 0.912892 363.68 355.33 6.06
2286 121.6800 0.912669 352.10 345.26 5.99
2287 121.7300 0.912447 353.12 338.69 5.98
2288 121.7800 0.912226 339.99 334.49 5.90
2289 121.8300 0.912004 331.08 331.82 5.80
2290 121.8800 0.911783 332.57 330.22 5.78
2291 121.9300 0.911562 328.14 329.50 5.82
2292 121.9800 0.911341 333.96 329.73 5.84
2293 122.0300 0.911121 339.99 331.10 5.94
2294 122.0800 0.910901 332.02 333.82 5.85
2295 122.1300 0.910681 339.89 337.83 5.87
2296 122.1800 0.910462 340.05 342.55 5.87
2297 122.2300 0.910242 341.15 346.66 5.88
2298 122.2800 0.910023 341.52 348.25 5.93
2299 122.3300 0.909805 347.55 346.40 5.91
2300 122.3800 0.909586 352.40 342.06 5.95
2301 122.4300 0.909368 340.16 336.88 5.85
2302 122.4800 0.909150 331.03 332.16 5.91
2303 122.5300 0.908933 331.90 328.51 5.85
2304 122.5800 0.908715 326.84 326.03 5.79
2305 122.6300 0.908498 326.69 324.48 5.79
2306 122.6800 0.908282 327.28 323.57 5.78
2307 122.7300 0.908065 317.01 323.03 5.74
2308 122.7800 0.907849 322.40 322.70 5.72
2309 122.8300 0.907633 332.94 322.49 5.83
2310 122.8800 0.907417 327.98 322.34 5.75
2311 122.9300 0.907202 324.15 322.24 5.79
2312 122.9800 0.906987 321.52 322.20 5.78
2313 123.0300 0.906772 325.03 322.17 5.73
2314 123.0800 0.906557 335.77 322.15 5.84
2315 123.1300 0.906343 327.24 322.16 5.83
2316 123.1800 0.906129 324.05 322.18 5.73
2317 123.2300 0.905915 324.95 322.23 5.80
2318 123.2800 0.905702 329.96 322.30 5.79
2319 123.3300 0.905489 323.27 322.39 5.78
2320 123.3800 0.905276 321.96 322.50 5.76
2321 123.4300 0.905063 315.23 322.65 5.73
2322 123.4800 0.904851 309.97 322.83 5.70
2323 123.5300 0.904639 317.70 323.05 5.70
2324 123.5800 0.904427 319.60 323.32 5.70
2325 123.6300 0.904215 329.05 323.66 5.76
2326 123.6800 0.904004 327.32 324.08 5.77
2327 123.7300 0.903793 323.76 324.64 5.79
2328 123.7800 0.903582 328.54 325.37 5.77
2329 123.8300 0.903372 334.26 326.39 5.84
2330 123.8800 0.903162 320.29 327.87 5.71
2331 123.9300 0.902952 332.89 330.07 5.80
2332 123.9800 0.902742 332.98 333.36 5.80
2333 124.0300 0.902533 333.23 338.16 5.78
2334 124.0800 0.902324 339.39 344.74 5.85
2335 124.1300 0.902115 342.14 352.73 5.91
2336 124.1800 0.901906 364.89 360.16 6.08
2337 124.2300 0.901698 357.06 363.36 6.07
2338 124.2800 0.901490 349.78 360.54 5.97
2339 124.3300 0.901282 353.45 353.77 6.00
2340 124.3800 0.901075 351.41 346.14 5.94
2341 124.4300 0.900867 346.29 339.49 5.89
2342 124.4800 0.900660 341.36 334.47 5.86
2343 124.5300 0.900454 334.63 330.96 5.81
2344 124.5800 0.900247 333.79 328.61 5.81
2345 124.6300 0.900041 322.81 327.05 5.75
2346 124.6800 0.899835 325.26 325.99 5.77
2347 124.7300 0.899629 323.09 325.24 5.74
2348 124.7800 0.899424 322.44 324.70 5.70
2349 124.8300 0.899219 316.24 324.30 5.66
2350 124.8800 0.899014 323.82 323.98 5.72
2351 124.9300 0.898809 326.62 323.74 5.75
2352 124.9800 0.898605 314.64 323.55 5.70
2353 125.0300 0.898401 318.60 323.40 5.73
2354 125.0800 0.898197 325.85 323.28 5.74
2355 125.1300 0.897994 326.07 323.19 5.72
2356 125.1800 0.897790 330.33 323.12 5.78
2357 125.2300 0.897587 324.21 323.11 5.74
2358 125.2800 0.897385 324.57 323.10 5.74
2359 125.3300 0.897182 325.71 323.11 5.77
2360 125.3800 0.896980 332.18 323.13 5.82
2361 125.4300 0.896778 324.04 323.15 5.70
2362 125.4800 0.896576 321.32 323.19 5.73
2363 125.5300 0.896375 319.93 323.23 5.75
2364 125.5800 0.896174 333.85 323.27 5.82
2365 125.6300 0.895973 326.42 323.32 5.79
2366 125.6800 0.895772 337.11 323.38 5.82
2367 125.7300 0.895572 336.21 323.43 5.83
2368 125.7800 0.895372 331.34 323.49 5.83
2369 125.8300 0.895172 334.44 323.56 5.83
2370 125.8800 0.894972 333.69 323.66 5.80
2371 125.9300 0.894773 336.21 323.73 5.84
2372 125.9800 0.894574 324.71 323.81 5.73
2373 126.0300 0.894375 326.88 323.89 5.74
2374 126.0800 0.894176 327.12 323.97 5.79
2375 126.1300 0.893978 330.90 324.06 5.79
2376 126.1800 0.893780 330.52 324.14 5.83
2377 126.2300 0.893582 324.11 324.24 5.90
2378 126.2800 0.893384 333.78 324.34 5.79
2379 126.3300 0.893187 326.12 324.44 5.72
2380 126.3800 0.892990 316.02 324.56 5.71
2381 126.4300 0.892793 308.91 324.68 5.59
2382 126.4800 0.892597 315.94 324.81 5.65
2383 126.5300 0.892401 323.44 324.96 5.75
2384 126.5800 0.892204 319.51 325.12 5.69
2385 126.6300 0.892009 333.37 325.32 5.79
2386 126.6800 0.891813 331.52 325.55 5.77
2387 126.7300 0.891618 319.02 325.83 5.71
2388 126.7800 0.891423 317.31 326.22 5.70
2389 126.8300 0.891228 320.07 326.74 5.70
2390 126.8800 0.891034 318.88 327.47 5.71
2391 126.9300 0.890840 335.10 328.49 5.83
2392 126.9800 0.890646 326.84 329.83 5.77
2393 127.0300 0.890452 324.02 331.44 5.72
2394 127.0800 0.890258 323.74 333.04 5.73
2395 127.1300 0.890065 327.76 334.00 5.76
2396 127.1800 0.889872 327.86 333.87 5.73
2397 127.2300 0.889680 331.36 332.86 5.83
2398 127.2800 0.889487 337.50 331.49 5.88
2399 127.3300 0.889295 334.92 330.15 5.83
2400 127.3800 0.889103 334.25 329.08 5.82
2401 127.4300 0.888911 324.37 328.31 5.71
2402 127.4800 0.888720 325.83 327.80 5.72
2403 127.5300 0.888529 333.15 327.43 5.79
2404 127.5800 0.888338 333.93 327.26 5.79
2405 127.6300 0.888147 327.08 327.19 5.79
2406 127.6800 0.887957 328.40 327.17 5.76
2407 127.7300 0.887766 336.37 327.18 5.83
2408 127.7800 0.887576 324.24 327.18 5.71
2409 127.8300 0.887387 326.49 327.19 5.79
2410 127.8800 0.887197 320.99 327.19 5.68
2411 127.9300 0.887008 331.72 327.20 5.78
2412 127.9800 0.886819 328.04 327.23 5.84
2413 128.0300 0.886631 318.51 327.26 5.68
2414 128.0800 0.886442 324.31 327.32 5.74
2415 128.1300 0.886254 326.74 327.38 5.73
2416 128.1800 0.886066 334.67 327.45 5.80
2417 128.2300 0.885878 329.25 327.53 5.75
2418 128.2800 0.885691 327.70 327.61 5.73
2419 128.3300 0.885504 324.98 327.70 5.77
2420 128.3800 0.885317 330.33 327.80 5.85
2421 128.4300 0.885130 326.91 327.89 5.74
2422 128.4800 0.884944 327.17 327.99 5.78
2423 128.5300 0.884757 320.29 328.10 5.69
2424 128.5800 0.884571 326.65 328.21 5.75
2425 128.6300 0.884386 328.23 328.32 5.78
2426 128.6800 0.884200 324.35 328.43 5.75
2427 128.7300 0.884015 322.91 328.56 5.69
2428 128.7800 0.883830 339.27 328.68 5.88
2429 128.8300 0.883645 335.75 328.81 5.86
2430 128.8800 0.883461 336.12 328.95 5.81
2431 128.9300 0.883277 329.91 329.10 5.76
2432 128.9800 0.883093 327.18 329.24 5.77
2433 129.0300 0.882909 326.18 329.39 5.73
2434 129.0800 0.882725 330.07 329.55 5.77
2435 129.1300 0.882542 325.82 329.72 5.73
2436 129.1800 0.882359 331.18 329.90 5.79
2437 129.2300 0.882176 334.56 330.11 5.86
2438 129.2800 0.881994 336.35 330.34 5.81
2439 129.3300 0.881811 337.39 330.60 5.83
2440 129.3800 0.881629 337.55 330.88 5.84
2441 129.4300 0.881448 323.35 331.21 5.71
2442 129.4800 0.881266 334.91 331.59 5.81
2443 129.5300 0.881085 334.87 332.03 5.82
2444 129.5800 0.880904 339.85 332.55 5.85
2445 129.6300 0.880723 338.18 333.17 5.90
2446 129.6800 0.880542 340.38 333.95 5.90
2447 129.7300 0.880362 328.76 334.93 5.76
2448 129.7800 0.880182 339.64 336.23 5.85
2449 129.8300 0.880002 347.83 338.00 5.93
2450 129.8800 0.879822 346.36 340.50 5.98
2451 129.9300 0.879643 346.22 344.06 5.94
2452 129.9800 0.879464 362.23 349.11 6.10
2453 130.0300 0.879285 371.42 356.04 6.16
2454 130.0800 0.879106 376.04 364.99 6.14
2455 130.1300 0.878928 385.69 375.34 6.22
2456 130.1800 0.878750 389.04 384.77 6.26
2457 130.2300 0.878572 386.63 389.56 6.28
2458 130.2800 0.878394 386.35 387.55 6.24
2459 130.3300 0.878217 388.55 380.39 6.25
2460 130.3800 0.878039 384.91 371.12 6.23
2461 130.4300 0.877862 369.82 362.01 6.09
2462 130.4800 0.877686 359.95 354.39 6.05
2463 130.5300 0.877509 353.97 348.62 5.98
2464 130.5800 0.877333 351.61 344.56 5.94
2465 130.6300 0.877157 347.33 341.90 5.91
2466 130.6800 0.876981 344.61 340.27 5.89
2467 130.7300 0.876805 331.96 339.43 5.83
2468 130.7800 0.876630 333.74 339.13 5.82
2469 130.8300 0.876455 337.28 339.18 5.83
2470 130.8800 0.876280 337.89 339.27 5.87
2471 130.9300 0.876106 332.18 339.04 5.81
2472 130.9800 0.875931 330.77 338.40 5.82
2473 131.0300 0.875757 338.19 337.51 5.84
2474 131.0800 0.875583 330.44 336.57 5.81
2475 131.1300 0.875409 334.43 335.72 5.83
2476 131.1800 0.875236 325.80 335.05 5.75
2477 131.2300 0.875063 329.24 334.54 5.76
2478 131.2800 0.874890 333.42 334.19 5.78
2479 131.3300 0.874717 331.09 333.95 5.77
2480 131.3800 0.874545 333.30 333.81 5.79
2481 131.4300 0.874372 334.74 333.74 5.79
2482 131.4800 0.874200 328.32 333.71 5.76
2483 131.5300 0.874029 331.40 333.74 5.83
2484 131.5800 0.873857 334.33 333.80 5.82
2485 131.6300 0.873686 320.96 333.91 5.74
2486 131.6800 0.873515 327.57 334.07 5.77
2487 131.7300 0.873344 334.68 334.30 5.82
2488 131.7800 0.873173 326.84 334.62 5.73
2489 131.8300 0.873003 328.26 335.08 5.74
2490 131.8800 0.872833 337.11 335.73 5.82
2491 131.9300 0.872663 346.75 336.62 5.90
2492 131.9800 0.872493 337.84 337.78 5.86
2493 132.0300 0.872323 339.21 339.19 5.85
2494 132.0800 0.872154 336.79 340.69 5.83
2495 132.1300 0.871985 344.61 341.88 5.89
2496 132.1800 0.871817 345.36 342.35 5.89
2497 132.2300 0.871648 348.29 342.01 5.92
2498 132.2800 0.871480 345.68 341.11 5.91
2499 132.3300 0.871312 344.06 339.98 5.91
2500 132.3800 0.871144 336.65 338.89 5.89
2501 132.4300 0.870976 347.55 338.00 5.95
2502 132.4800 0.870809 350.54 337.37 5.95
2503 132.5300 0.870642 340.54 336.99 5.85
2504 132.5800 0.870475 328.90 336.86 5.77
2505 132.6300 0.870308 333.81 336.86 5.84
2506 132.6800 0.870142 340.86 336.99 5.87
2507 132.7300 0.869975 332.67 337.24 5.80
2508 132.7800 0.869809 337.42 337.61 5.82
2509 132.8300 0.869644 337.84 338.11 5.84
2510 132.8800 0.869478 342.11 338.75 5.92
2511 132.9300 0.869313 342.56 339.59 5.95
2512 132.9800 0.869148 334.95 340.69 5.85
2513 133.0300 0.868983 341.38 342.17 5.92
2514 133.0800 0.868818 334.64 344.21 5.81
2515 133.1300 0.868654 334.27 347.08 5.80
2516 133.1800 0.868489 349.93 351.12 5.93
2517 133.2300 0.868326 353.67 356.73 6.04
2518 133.2800 0.868162 368.31 364.26 6.12
2519 133.3300 0.867998 376.48 373.80 6.15
2520 133.3800 0.867835 384.12 384.58 6.22
2521 133.4300 0.867672 386.62 394.24 6.25
2522 133.4800 0.867509 393.90 399.17 6.30
2523 133.5300 0.867347 401.36 397.34 6.36
2524 133.5800 0.867184 404.93 390.29 6.42
2525 133.6300 0.867022 374.08 380.93 6.15
2526 133.6800 0.866860 373.14 371.38 6.13
2527 133.7300 0.866698 366.91 362.99 6.09
2528 133.7800 0.866537 365.28 356.38 6.07
2529 133.8300 0.866376 358.26 351.54 6.01
2530 133.8800 0.866215 346.69 348.19 5.90
2531 133.9300 0.866054 343.42 345.99 5.89
2532 133.9800 0.865893 347.51 344.68 5.94
2533 134.0300 0.865733 352.41 344.02 5.95
2534 134.0800 0.865573 344.85 343.82 5.89
2535 134.1300 0.865413 337.86 343.82 5.82
2536 134.1800 0.865253 353.00 343.69 5.99
2537 134.2300 0.865094 342.36 343.20 5.88
2538 134.2800 0.864935 346.74 342.36 5.93
2539 134.3300 0.864776 338.10 341.39 5.87
2540 134.3800 0.864617 338.90 340.42 5.84
2541 134.4300 0.864458 340.76 339.56 5.85
2542 134.4800 0.864300 346.05 338.85 5.91
2543 134.5300 0.864142 334.39 338.31 5.93
2544 134.5800 0.863984 337.28 337.90 5.83
2545 134.6300 0.863826 338.20 337.60 5.86
2546 134.6800 0.863669 333.80 337.37 5.81
2547 134.7300 0.863512 339.25 337.20 5.85
2548 134.7800 0.863355 348.68 337.08 5.93
2549 134.8300 0.863198 337.83 336.98 5.85
2550 134.8800 0.863041 333.04 336.91 5.84
2551 134.9300 0.862885 326.43 336.86 5.77
2552 134.9800 0.862729 339.75 336.82 5.88
2553 135.0300 0.862573 336.33 336.79 5.83
2554 135.0800 0.862417 329.63 336.78 5.77
2555 135.1300 0.862262 338.05 336.77 5.86
2556 135.1800 0.862107 325.63 336.77 5.82
2557 135.2300 0.861952 334.23 336.77 5.91
2558 135.2800 0.861797 324.60 336.78 5.78
2559 135.3300 0.861642 324.92 336.80 5.73
2560 135.3800 0.861488 339.15 336.82 5.88
2561 135.4300 0.861334 341.87 336.84 5.92
2562 135.4800 0.861180 327.99 336.86 5.77
2563 135.5300 0.861026 338.49 336.89 5.85
2564 135.5800 0.860873 348.84 336.95 5.94
2565 135.6300 0.860720 340.92 337.05 5.87
2566 135.6800 0.860566 332.20 337.15 5.82
2567 135.7300 0.860414 325.77 337.26 5.76
2568 135.7800 0.860261 344.48 337.36 5.91
2569 135.8300 0.860109 343.09 337.47 5.87
2570 135.8800 0.859957 338.15 337.63 5.83
2571 135.9300 0.859805 340.56 337.74 5.85
2572 135.9800 0.859653 334.30 337.85 5.84
2573 136.0300 0.859501 341.22 337.96 5.91
2574 136.0800 0.859350 337.23 338.08 5.90
2575 136.1300 0.859199 334.39 338.19 5.95
2576 136.1800 0.859048 336.61 338.31 5.87
2577 136.2300 0.858897 340.26 338.43 5.86
2578 136.2800 0.858747 340.83 338.54 5.85
2579 136.3300 0.858597 339.40 338.66 5.92
2580 136.3800 0.858447 338.73 338.78 5.83
2581 136.4300 0.858297 352.22 338.90 5.95
2582 136.4800 0.858147 345.54 339.02 5.90
2583 136.5300 0.857998 335.31 339.14 5.80
2584 136.5800 0.857849 341.24 339.26 5.87
2585 136.6300 0.857700 346.61 339.39 5.90
2586 136.6800 0.857551 339.01 339.51 5.87
2587 136.7300 0.857403 334.98 339.63 5.81
2588 136.7800 0.857255 345.77 339.76 5.94
2589 136.8300 0.857106 337.97 339.88 5.90
2590 136.8800 0.856959 339.48 340.01 5.86
2591 136.9300 0.856811 345.00 340.13 5.95
2592 136.9800 0.856664 340.44 340.26 6.02
2593 137.0300 0.856516 338.22 340.39 5.86
2594 137.0800 0.856369 342.33 340.52 5.87
2595 137.1300 0.856223 344.47 340.64 5.92
2596 137.1800 0.856076 335.35 340.77 5.85
2597 137.2300 0.855930 341.15 340.90 5.86
2598 137.2800 0.855784 335.45 341.03 5.85
2599 137.3300 0.855638 345.71 341.16 5.90
2600 137.3800 0.855492 346.96 341.29 5.90
2601 137.4300 0.855346 346.32 341.42 5.94
2602 137.4800 0.855201 333.89 341.56 5.88
2603 137.5300 0.855056 330.17 341.69 5.81
2604 137.5800 0.854911 335.02 341.83 5.81
2605 137.6300 0.854766 344.09 341.96 5.92
2606 137.6800 0.854622 344.70 342.10 5.95
2607 137.7300 0.854478 343.09 342.24 5.89
2608 137.7800 0.854334 345.05 342.38 5.89
2609 137.8300 0.854190 346.83 342.51 5.93
2610 137.8800 0.854046 343.42 342.65 5.88
2611 137.9300 0.853903 344.97 342.79 5.95
2612 137.9800 0.853760 349.46 342.94 5.97
2613 138.0300 0.853617 338.42 343.08 5.93
2614 138.0800 0.853474 341.38 343.22 5.91
2615 138.1300 0.853332 343.45 343.37 5.88
2616 138.1800 0.853189 342.86 343.51 5.90
2617 138.2300 0.853047 339.50 343.66 5.89
2618 138.2800 0.852905 349.17 343.82 5.97
2619 138.3300 0.852763 336.32 343.97 5.95
2620 138.3800 0.852622 338.58 344.12 5.96
2621 138.4300 0.852481 342.37 344.28 5.88
2622 138.4800 0.852340 347.33 344.44 5.94
2623 138.5300 0.852199 344.54 344.62 5.89
2624 138.5800 0.852058 352.18 344.79 5.95
2625 138.6300 0.851918 347.18 344.95 5.91
2626 138.6800 0.851777 346.52 345.12 5.93
2627 138.7300 0.851637 353.68 345.30 5.97
2628 138.7800 0.851497 350.39 345.47 6.00
2629 138.8300 0.851358 357.01 345.65 6.00
2630 138.8800 0.851218 349.18 345.84 5.96
2631 138.9300 0.851079 348.59 346.03 5.95
2632 138.9800 0.850940 346.32 346.23 5.91
2633 139.0300 0.850801 345.40 346.43 5.91
2634 139.0800 0.850663 343.13 346.65 5.96
2635 139.1300 0.850524 339.86 346.85 5.87
2636 139.1800 0.850386 350.07 347.03 5.96
2637 139.2300 0.850248 346.09 347.22 5.91
2638 139.2800 0.850111 349.92 347.43 5.93
2639 139.3300 0.849973 349.99 347.65 5.93
2640 139.3800 0.849836 348.52 347.89 5.93
2641 139.4300 0.849699 351.57 348.15 5.94
2642 139.4800 0.849562 351.07 348.43 5.99
2643 139.5300 0.849425 345.20 348.75 5.91
2644 139.5800 0.849288 347.81 349.10 5.96
2645 139.6300 0.849152 357.76 349.49 6.02
2646 139.6800 0.849016 343.17 349.94 5.89
2647 139.7300 0.848880 354.80 350.44 6.03
2648 139.7800 0.848744 354.30 351.03 5.96
2649 139.8300 0.848609 345.42 351.71 5.90
2650 139.8800 0.848473 353.29 352.52 5.96
2651 139.9300 0.848338 347.41 353.49 5.93
2652 139.9800 0.848204 354.20 354.67 5.99
2653 140.0300 0.848069 349.50 356.15 5.94
2654 140.0800 0.847934 349.91 358.02 5.94
2655 140.1300 0.847800 358.28 360.46 6.01
2656 140.1800 0.847666 350.88 363.68 5.95
2657 140.2300 0.847532 363.55 368.02 6.05
2658 140.2800 0.847399 371.71 373.85 6.12
2659 140.3300 0.847265 389.12 381.63 6.30
2660 140.3800 0.847132 382.23 391.64 6.25
2661 140.4300 0.846999 391.90 403.61 6.30
2662 140.4800 0.846866 396.34 415.81 6.32
2663 140.5300 0.846733 416.22 424.67 6.46
2664 140.5800 0.846601 436.35 426.64 6.62
2665 140.6300 0.846469 420.32 421.58 6.50
2666 140.6800 0.846337 419.55 412.55 6.51
2667 140.7300 0.846205 411.24 402.36 6.45
2668 140.7800 0.846073 391.33 392.35 6.27
2669 140.8300 0.845942 392.81 383.39 6.28
2670 140.8800 0.845810 384.11 376.08 6.22
2671 140.9300 0.845680 378.63 370.48 6.19
2672 140.9800 0.845549 362.19 366.38 6.06
2673 141.0300 0.845418 355.17 363.45 6.07
2674 141.0800 0.845288 347.01 361.43 5.90
2675 141.1300 0.845157 350.82 360.07 5.98
2676 141.1800 0.845027 356.04 359.11 6.03
2677 141.2300 0.844898 356.96 358.40 5.99
2678 141.2800 0.844768 364.76 357.67 6.06
2679 141.3300 0.844639 353.69 356.84 6.00
2680 141.3800 0.844509 348.45 355.99 5.96
2681 141.4300 0.844380 346.49 355.20 5.99
2682 141.4800 0.844252 354.96 354.48 6.02
2683 141.5300 0.844123 348.28 353.87 6.02
2684 141.5800 0.843994 348.25 353.36 5.97
2685 141.6300 0.843866 348.59 352.96 5.95
2686 141.6800 0.843738 355.38 352.65 6.01
2687 141.7300 0.843610 351.72 352.42 5.97
2688 141.7800 0.843483 349.81 352.24 5.94
2689 141.8300 0.843355 347.59 352.10 5.93
2690 141.8800 0.843228 348.58 352.00 5.93
2691 141.9300 0.843101 351.46 351.93 5.97
2692 141.9800 0.842974 349.43 351.88 5.96
2693 142.0300 0.842848 353.52 351.85 6.01
2694 142.0800 0.842721 349.27 351.84 5.96
2695 142.1300 0.842595 357.35 351.85 6.02
2696 142.1800 0.842469 362.57 351.86 6.07
2697 142.2300 0.842343 345.43 351.89 5.94
2698 142.2800 0.842218 363.25 351.93 6.12
2699 142.3300 0.842092 353.29 351.98 6.09
2700 142.3800 0.841967 346.29 352.05 5.91
2701 142.4300 0.841842 345.88 352.14 5.93
2702 142.4800 0.841717 356.71 352.24 5.99
2703 142.5300 0.841592 349.72 352.35 5.99
2704 142.5800 0.841468 349.41 352.46 5.99
2705 142.6300 0.841344 355.63 352.59 6.00
2706 142.6800 0.841220 360.44 352.72 6.08
2707 142.7300 0.841096 355.95 352.87 6.01
2708 142.7800 0.840972 358.31 353.02 6.00
2709 142.8300 0.840849 353.11 353.18 6.01
2710 142.8800 0.840725 353.24 353.35 5.99
2711 142.9300 0.840602 352.49 353.54 6.00
2712 142.9800 0.840479 354.43 353.73 6.00
2713 143.0300 0.840357 347.27 353.94 5.94
2714 143.0800 0.840234 352.23 354.16 6.02
2715 143.1300 0.840112 349.74 354.40 5.97
2716 143.1800 0.839990 346.24 354.66 5.95
2717 143.2300 0.839868 351.24 354.94 5.97
2718 143.2800 0.839746 351.10 355.24 5.98
2719 143.3300 0.839625 355.05 355.57 6.01
2720 143.3800 0.839503 359.03 355.92 6.02
2721 143.4300 0.839382 349.60 356.32 5.94
2722 143.4800 0.839261 346.26 356.75 5.92
2723 143.5300 0.839141 346.40 357.24 5.95
2724 143.5800 0.839020 351.66 357.78 6.08
2725 143.6300 0.838900 339.82 358.39 5.91
2726 143.6800 0.838780 357.97 359.09 6.02
2727 143.7300 0.838660 346.66 359.89 5.92
2728 143.7800 0.838540 362.51 360.82 6.04
2729 143.8300 0.838420 352.88 361.91 5.96
2730 143.8800 0.838301 347.46 363.21 5.96
2731 143.9300 0.838182 353.87 364.78 6.01
2732 143.9800 0.838063 366.51 366.71 6.16
2733 144.0300 0.837944 355.51 369.14 6.02
2734 144.0800 0.837826 363.30 372.22 6.05
2735 144.1300 0.837707 365.15 376.21 6.07
2736 144.1800 0.837589 371.68 381.42 6.12
2737 144.2300 0.837471 384.78 388.21 6.22
2738 144.2800 0.837353 390.02 396.94 6.27
2739 144.3300 0.837235 404.71 407.79 6.38
2740 144.3800 0.837118 418.28 420.24 6.48
2741 144.4300 0.837001 430.16 432.53 6.57
2742 144.4800 0.836884 436.32 441.64 6.62
2743 144.5300 0.836767 445.64 444.98 6.71
2744 144.5800 0.836650 446.34 442.79 6.71
2745 144.6300 0.836534 451.50 437.78 6.73
2746 144.6800 0.836417 443.53 432.49 6.70
2747 144.7300 0.836301 431.83 428.08 6.64
2748 144.7800 0.836185 433.32 425.16 6.60
2749 144.8300 0.836070 431.19 424.27 6.60
2750 144.8800 0.835954 422.98 425.63 6.55
2751 144.9300 0.835839 426.89 429.04 6.60
2752 144.9800 0.835724 425.55 434.05 6.57
2753 145.0300 0.835609 435.84 440.05 6.61
2754 145.0800 0.835494 446.76 446.40 6.70
2755 145.1300 0.835379 442.61 452.39 6.70
2756 145.1800 0.835265 453.28 457.30 6.74
2757 145.2300 0.835151 454.41 460.46 6.76
2758 145.2800 0.835037 454.30 461.34 6.75
2759 145.3300 0.834923 462.77 459.64 6.82
2760 145.3800 0.834809 469.62 455.42 6.87
2761 145.4300 0.834696 461.91 449.08 6.81
2762 145.4800 0.834583 451.71 441.23 6.73
2763 145.5300 0.834470 436.76 432.48 6.62
2764 145.5800 0.834357 415.25 423.36 6.46
2765 145.6300 0.834244 412.31 414.32 6.46
2766 145.6800 0.834132 408.14 405.73 6.41
2767 145.7300 0.834019 395.81 397.87 6.36
2768 145.7800 0.833907 386.41 390.89 6.30
2769 145.8300 0.833795 374.30 384.86 6.14
2770 145.8800 0.833684 377.76 379.79 6.17
2771 145.9300 0.833572 385.35 375.60 6.23
2772 145.9800 0.833461 385.11 372.23 6.25
2773 146.0300 0.833350 378.46 369.56 6.22
2774 146.0800 0.833239 371.55 367.48 6.24
2775 146.1300 0.833128 369.49 365.88 6.14
2776 146.1800 0.833017 363.79 364.67 6.04
2777 146.2300 0.832907 361.14 363.75 6.02
2778 146.2800 0.832797 365.95 363.06 6.07
2779 146.3300 0.832687 361.77 362.54 6.06
2780 146.3800 0.832577 372.46 362.15 6.17
2781 146.4300 0.832467 369.32 361.86 6.10
2782 146.4800 0.832358 365.45 361.63 6.08
2783 146.5300 0.832248 357.11 361.46 6.00
2784 146.5800 0.832139 363.74 361.33 6.13
2785 146.6300 0.832030 356.36 361.23 6.01
2786 146.6800 0.831922 351.84 361.16 5.96
2787 146.7300 0.831813 354.14 361.11 6.02
2788 146.7800 0.831705 360.46 361.09 6.10
2789 146.8300 0.831597 362.37 361.08 6.09
2790 146.8800 0.831489 365.22 361.08 6.09
2791 146.9300 0.831381 358.23 361.10 6.13
2792 146.9800 0.831273 359.16 361.14 6.05
2793 147.0300 0.831166 364.69 361.19 6.12
2794 147.0800 0.831059 369.12 361.31 6.13
2795 147.1300 0.830952 363.10 361.45 6.20
2796 147.1800 0.830845 355.95 361.60 6.06
2797 147.2300 0.830738 353.65 361.76 6.03
2798 147.2800 0.830632 375.23 361.93 6.17
2799 147.3300 0.830525 372.07 362.13 6.11
2800 147.3800 0.830419 356.82 362.33 6.05
2801 147.4300 0.830313 368.03 362.56 6.08
2802 147.4800 0.830207 359.63 362.80 6.08
2803 147.5300 0.830102 362.84 363.06 6.10
2804 147.5800 0.829997 367.36 363.34 6.10
2805 147.6300 0.829891 367.33 363.65 6.07
2806 147.6800 0.829786 360.17 363.99 6.02
2807 147.7300 0.829682 362.78 364.35 6.04
2808 147.7800 0.829577 367.54 364.76 6.08
2809 147.8300 0.829472 377.83 365.20 6.16
2810 147.8800 0.829368 374.24 365.70 6.18
2811 147.9300 0.829264 370.06 366.25 6.13
2812 147.9800 0.829160 374.88 366.88 6.16
2813 148.0300 0.829056 362.58 367.60 6.08
2814 148.0800 0.828953 363.16 368.43 6.11
2815 148.1300 0.828850 366.96 369.41 6.19
2816 148.1800 0.828746 367.35 370.59 6.14
2817 148.2300 0.828643 361.43 372.01 6.11
2818 148.2800 0.828541 360.85 373.77 6.13
2819 148.3300 0.828438 372.58 375.95 6.26
2820 148.3800 0.828336 371.36 378.67 6.26
2821 148.4300 0.828233 380.98 382.07 6.37
2822 148.4800 0.828131 379.76 386.27 6.38
2823 148.5300 0.828029 376.25 391.40 6.45
2824 148.5800 0.827928 388.71 397.52 6.57
2825 148.6300 0.827826 399.38 404.60 6.68
2826 148.6800 0.827725 406.89 412.33 6.74
2827 148.7300 0.827624 417.05 420.22 6.82
2828 148.7800 0.827523 415.88 427.23 6.81
2829 148.8300 0.827422 436.43 432.12 6.98
2830 148.8800 0.827321 434.39 433.90 6.96
2831 148.9300 0.827221 436.89 432.40 6.98
2832 148.9800 0.827121 431.23 428.29 6.93
2833 149.0300 0.827021 434.90 422.60 6.96
2834 149.0800 0.826921 430.10 416.16 6.93
2835 149.1300 0.826821 427.93 409.51 6.94
2836 149.1800 0.826721 423.24 403.05 6.87
2837 149.2300 0.826622 414.50 397.10 6.81
2838 149.2800 0.826523 397.38 391.88 6.71
2839 149.3300 0.826424 385.82 387.47 6.65
2840 149.3800 0.826325 398.17 383.86 6.74
2841 149.4300 0.826227 392.59 380.96 6.75
2842 149.4800 0.826128 378.57 378.66 6.64
2843 149.5300 0.826030 376.62 376.85 6.62
2844 149.5800 0.825932 375.88 375.43 6.66
2845 149.6300 0.825834 378.73 374.33 6.69
2846 149.6800 0.825736 373.69 373.46 6.68
2847 149.7300 0.825639 371.38 372.77 6.67
2848 149.7800 0.825541 369.71 372.23 6.72
2849 149.8300 0.825444 381.89 371.81 6.85
2850 149.8800 0.825347 373.61 371.47 6.84
2851 149.9300 0.825250 375.34 371.21 6.86
2852 149.9800 0.825154 374.75 371.00 6.87
2853 150.0300 0.825057 369.52 370.85 6.81
2854 150.0800 0.824961 368.42 370.73 6.80
2855 150.1300 0.824865 367.78 370.65 6.80
2856 150.1800 0.824769 374.41 370.61 6.85
2857 150.2300 0.824673 378.99 370.59 6.90
2858 150.2800 0.824578 375.64 370.60 6.90
2859 150.3300 0.824482 372.82 370.63 6.85
2860 150.3800 0.824387 376.49 370.69 6.87
2861 150.4300 0.824292 382.36 370.76 6.93
2862 150.4800 0.824197 379.84 370.86 6.94
2863 150.5300 0.824103 374.93 370.97 6.91
2864 150.5800 0.824008 372.89 371.16 6.91
2865 150.6300 0.823914 376.07 371.44 6.96
2866 150.6800 0.823820 374.65 371.75 6.98
2867 150.7300 0.823726 372.83 372.08 7.01
2868 150.7800 0.823632 375.70 372.45 7.04
2869 150.8300 0.823538 370.09 372.85 7.03
2870 150.8800 0.823445 380.23 373.30 7.15
2871 150.9300 0.823352 382.19 373.81 7.18
2872 150.9800 0.823259 389.30 374.39 7.29
2873 151.0300 0.823166 385.58 375.05 7.28
2874 151.0800 0.823073 377.99 375.81 7.28
2875 151.1300 0.822981 370.90 376.69 7.30
2876 151.1800 0.822888 365.78 377.71 7.24
2877 151.2300 0.822796 375.92 378.88 7.35
2878 151.2800 0.822704 393.33 380.21 7.51
2879 151.3300 0.822612 376.89 381.69 7.38
2880 151.3800 0.822521 378.22 383.32 7.36
2881 151.4300 0.822429 388.13 385.03 7.45
2882 151.4800 0.822338 401.15 386.75 7.59
2883 151.5300 0.822247 385.05 388.37 7.45
2884 151.5800 0.822156 391.55 389.75 7.49
2885 151.6300 0.822065 398.07 390.78 7.60
2886 151.6800 0.821975 393.31 391.37 7.55
2887 151.7300 0.821884 396.68 391.51 7.64
2888 151.7800 0.821794 403.14 391.23 7.68
2889 151.8300 0.821704 397.51 390.62 7.64
2890 151.8800 0.821614 397.93 389.79 7.70
2891 151.9300 0.821524 401.22 388.82 7.77
2892 151.9800 0.821435 406.12 387.82 7.85
2893 152.0300 0.821345 391.15 386.85 7.70
2894 152.0800 0.821256 388.08 385.95 7.72
2895 152.1300 0.821167 395.86 385.17 7.85
2896 152.1800 0.821079 383.76 384.53 7.76
2897 152.2300 0.820990 389.98 384.03 7.88
2898 152.2800 0.820901 386.69 383.67 7.87
2899 152.3300 0.820813 379.58 383.44 7.87
2900 152.3800 0.820725 380.63 383.33 8.00
2901 152.4300 0.820637 365.27 383.34 7.83
2902 152.4800 0.820549 379.09 383.43 7.96
2903 152.5300 0.820462 388.76 383.61 8.06
2904 152.5800 0.820374 387.93 384.26 8.06
2905 152.6300 0.820287 368.15 384.97 7.87
2906 152.6800 0.820200 370.29 385.76 7.88
[truncated: 269,245 more chars]
